# Supplementary material for: [1,1′-Dibenzyl-2,2′-(2-oxapropane-1,3-diyl)di(1H-benzimidazole)-κ3 N 3,O,N 3′]bis(2,4,6-trinitrophenolato-κO 1)manganese(II)
Source: Acta Crystallogr Sect E Struct Rep Online. 2012 Jun 16;68(Pt 7):m923. doi: 10.1107/S1600536812026037 (PMC3393189; doi:10.1107/S1600536812026037)
Supplement: Supplementary file 1 [file e-68-0m923-sup1.cif]

##############################################################################
#                                                                            #
# This CIF contains the data in a paper accepted for publication in          #
# Acta Crystallographica Section E. It conforms to the requirements of       #
# Notes for Authors for Acta Crystallographica Section E, and has been       #
# peer reviewed under the auspices of the IUCr Commission on Journals.       #
#                                                                            #
# Full details of the Crystallographic Information File format               #
# are given in the paper "The Crystallographic Information File (CIF):       #
# a New Standard Archive File for Crystallography" by S. R. Hall, F. H.      #
# Allen and I. D. Brown [Acta Cryst. (1991), A47, 655-685].                  #
#                                                                            #
# The current version of the core CIF dictionary is obtainable from          #
# ftp://ftp.iucr.org/pub/cif_core.dic.                                       #
#                                                                            #
# Software is freely available for graphical display of the structure(s)     #
# in this CIF. For information consult the CIF software page                 #
# http://www.iucr.org/resources/cif/software.                                #
#                                                                            #
# This file may be used for bona fide research purposes within the           #
# scientific community so long as proper attribution is given to the journal # 
# article from which it was obtained.                                        #
#                                                                            #
##############################################################################
data_global
_audit_creation_method     SHELXL-97
_journal_data_validation_number     ?
_journal_date_recd_electronic     2012-05-09
_journal_date_accepted     2012-06-08
_journal_name_full     'Acta Crystallographica, Section E'
_journal_year     2012
_journal_volume     68
_journal_issue      7
_journal_page_first     m923
_journal_page_last     m923
_journal_paper_category     QM
_journal_paper_doi     10.1107/S1600536812026037
_journal_coeditor_code     BH2434
_publ_contact_author_name     'Huilu Wu'
_publ_contact_author_address
;
 School of Chemical and Biological Engineering
 Lanzhou Jiaotong University
 Lanzhou 730070
 China
;
_publ_contact_author_email     wuhuilu@163.com
_publ_contact_author_fax     '+86 931 4956512'
_publ_contact_author_phone     '+86 013893117544'
_publ_section_title
;
[1,1'-Dibenzyl-2,2'-(2-oxapropane-1,3-diyl)di(1<i>H</i>-benzimidazole)-\
\k^3^<i>N</i>^3^,<i>O</i>,<i>N</i>^3'^]bis(2,4,6-trinitrophenolato-\
\k<i>O</i>^1^)manganese(II)
;
loop_
    _publ_author_name
    _publ_author_address
    "Li, Congfen"
;
School of Chemical and Biological Engineering
Lanzhou Jiaotong University
Lanzhou 730070
P.R. China
;
    "Kou, Fan"
;
School of Chemical and Biological Engineering
Lanzhou Jiaotong University
Lanzhou 730070
P.R. China
;
    "Li, Xinghan"
;
School of Chemical and Biological Engineering
Lanzhou Jiaotong University
Lanzhou 730070
P.R. China
;
    "Wu, Hao"
;
School of Chemical and Biological Engineering
Lanzhou Jiaotong University
Lanzhou 730070
P.R. China
;
    "Wu, Huilu"
;
School of Chemical and Biological Engineering
Lanzhou Jiaotong University
Lanzhou 730070
P.R. China
;
_publ_section_synopsis     .
data_I
_chemical_name_systematic
;
[1,1'-Dibenzyl-2,2'-(2-oxapropane-1,3-diyl)di(1<i>H</i>-benzimidazole)-
\k^3^<i>N</i>^3^,<i>O</i>,<i>N</i>^3'^]bis(2,4,6-trinitrophenolato-
\k<i>O</i>^1^)manganese(II)
;
_chemical_name_common     ?
_chemical_formula_moiety     'C42 H30 Mn N10 O15'
_chemical_formula_sum     'C42 H30 Mn N10 O15'
_chemical_formula_iupac     '[Mn (C6 H2 N3 O7)2 (C30 H26 N4 O)]'
_chemical_formula_weight     969.70
_chemical_melting_point     ?
_symmetry_cell_setting     orthorhombic
_symmetry_space_group_name_H-M     'P b c a'
_symmetry_space_group_name_Hall     '-P 2ac 2ab'
loop_
    _symmetry_equiv_pos_as_xyz
    'x, y, z'
    '-x+1/2, -y, z+1/2'
    'x+1/2, -y+1/2, -z'
    '-x, y+1/2, -z+1/2'
    '-x, -y, -z'
    'x-1/2, y, -z-1/2'
    '-x-1/2, y-1/2, z'
    'x, -y-1/2, z-1/2'
_cell_length_a     22.323(6)
_cell_length_b     10.937(3)
_cell_length_c     34.130(9)
_cell_angle_alpha     90.00
_cell_angle_beta     90.00
_cell_angle_gamma     90.00
_cell_volume     8333(4)
_cell_formula_units_Z     8
_cell_measurement_reflns_used     7261
_cell_measurement_theta_min     2.39
_cell_measurement_theta_max     22.51
_cell_measurement_temperature     293(2)
_exptl_crystal_description     block
_exptl_crystal_colour     brown
_exptl_crystal_size_max     0.28
_exptl_crystal_size_mid     0.21
_exptl_crystal_size_min     0.15
_exptl_crystal_density_diffrn     1.546
_exptl_crystal_density_meas     ?
_exptl_crystal_density_method     'not measured'
_exptl_crystal_F_000     3976
_exptl_absorpt_coefficient_mu     0.404
_exptl_absorpt_correction_type     multi-scan
_exptl_absorpt_process_details     '(SADABS; Sheldrick, 1996)'
_exptl_absorpt_correction_T_min     0.8953
_exptl_absorpt_correction_T_max     0.9419
_exptl_special_details     ?
_diffrn_ambient_temperature     293(2)
_diffrn_radiation_type     MoK\a
_diffrn_radiation_wavelength     0.71073
_diffrn_radiation_source     'fine-focus sealed tube'
_diffrn_radiation_monochromator     graphite
_diffrn_measurement_device_type     'Bruker APEXII CCD'
_diffrn_measurement_method     '\w scans'
_diffrn_detector_area_resol_mean     ?
_diffrn_reflns_number     54714
_diffrn_reflns_av_R_equivalents     0.0595
_diffrn_reflns_av_sigmaI/netI     0.0485
_diffrn_reflns_theta_min     2.16
_diffrn_reflns_theta_max     28.39
_diffrn_reflns_theta_full     28.39
_diffrn_measured_fraction_theta_max     0.983
_diffrn_measured_fraction_theta_full     0.983
_diffrn_reflns_limit_h_min     -18
_diffrn_reflns_limit_h_max     29
_diffrn_reflns_limit_k_min     -14
_diffrn_reflns_limit_k_max     13
_diffrn_reflns_limit_l_min     -45
_diffrn_reflns_limit_l_max     45
_diffrn_standards_number     ?
_diffrn_standards_interval_count     ?
_diffrn_standards_interval_time     ?
_diffrn_standards_decay_%     ?
_refine_special_details     ?
_reflns_number_total     10276
_reflns_number_gt     5820
_reflns_threshold_expression     I>2\s(I)
_refine_ls_structure_factor_coef     Fsqd
_refine_ls_matrix_type     full
_refine_ls_R_factor_all     0.1177
_refine_ls_R_factor_gt     0.0583
_refine_ls_wR_factor_gt     0.1131
_refine_ls_wR_factor_ref     0.1358
_refine_ls_goodness_of_fit_ref     1.008
_refine_ls_restrained_S_all     1.008
_refine_ls_number_reflns     10276
_refine_ls_number_parameters     623
_refine_ls_number_restraints     1
_refine_ls_number_constraints     0
_refine_ls_hydrogen_treatment     constr
_refine_ls_weighting_scheme     calc
_refine_ls_weighting_details
         'calc w=1/[\s^2^(Fo^2^)+(0.0392P)^2^+7.9255P] where P=(Fo^2^+2Fc^2^)/3'
_atom_sites_solution_hydrogens     geom
_atom_sites_solution_primary     direct
_atom_sites_solution_secondary     difmap
_refine_ls_shift/su_max     0.002
_refine_ls_shift/su_mean     0.000
_refine_diff_density_max     0.527
_refine_diff_density_min     -0.417
_refine_ls_extinction_method     none
_refine_ls_extinction_coef     0.029(2)
loop_
    _atom_type_symbol
    _atom_type_description
    _atom_type_scat_dispersion_real
    _atom_type_scat_dispersion_imag
    _atom_type_scat_source
    'Mn' 'Mn' 0.3368 0.7283
                         'International Tables Vol C Tables 4.2.6.8 and 6.1.1.4'
    'C' 'C' 0.0033 0.0016
                         'International Tables Vol C Tables 4.2.6.8 and 6.1.1.4'
    'H' 'H' 0.0000 0.0000
                         'International Tables Vol C Tables 4.2.6.8 and 6.1.1.4'
    'O' 'O' 0.0106 0.0060
                         'International Tables Vol C Tables 4.2.6.8 and 6.1.1.4'
    'N' 'N' 0.0061 0.0033
                         'International Tables Vol C Tables 4.2.6.8 and 6.1.1.4'
_computing_data_collection     'APEX2 (Bruker, 2007)'
_computing_cell_refinement     'SAINT (Bruker, 2007)'
_computing_data_reduction     'SAINT (Bruker, 2007)'
_computing_structure_solution     'SHELXS97 (Sheldrick, 2008)'
_computing_structure_refinement     'SHELXL97 (Sheldrick, 2008)'
_computing_molecular_graphics     'SHELXTL (Sheldrick, 2008)'
_computing_publication_material     'SHELXTL (Sheldrick, 2008)'
loop_
    _atom_site_type_symbol
    _atom_site_label
    _atom_site_fract_x
    _atom_site_fract_y
    _atom_site_fract_z
    _atom_site_U_iso_or_equiv
    _atom_site_adp_type
    _atom_site_calc_flag
    _atom_site_refinement_flags
    _atom_site_occupancy
    _atom_site_symmetry_multiplicity
    _atom_site_disorder_assembly
    _atom_site_disorder_group
    C C1 1.01293(13) 0.4186(2) 0.10980(9) 0.0408(7) Uani d . 1 1 . .
    H H1A 0.9774 0.3757 0.1009 0.049 Uiso calc R 1 1 . .
    H H1B 1.0422 0.3590 0.1186 0.049 Uiso calc R 1 1 . .
    C C2 1.03816(12) 0.4960(2) 0.07773(8) 0.0351(6) Uani d . 1 1 . .
    C C3 1.06411(12) 0.6554(3) 0.04428(8) 0.0366(6) Uani d . 1 1 . .
    C C4 1.07450(14) 0.7728(3) 0.03043(9) 0.0496(8) Uani d . 1 1 . .
    H H4 1.0669 0.8414 0.0458 0.059 Uiso calc R 1 1 . .
    C C5 1.09660(16) 0.7831(3) -0.00716(10) 0.0616(9) Uani d . 1 1 . .
    H H5A 1.1041 0.8604 -0.0174 0.074 Uiso calc R 1 1 . .
    C C6 1.10795(16) 0.6806(4) -0.03014(10) 0.0627(10) Uani d . 1 1 . .
    H H6 1.1226 0.6912 -0.0554 0.075 Uiso calc R 1 1 . .
    C C7 1.09807(14) 0.5642(3) -0.01655(9) 0.0537(8) Uani d . 1 1 . .
    H H7A 1.1060 0.4959 -0.0319 0.064 Uiso calc R 1 1 . .
    C C8 1.07577(12) 0.5533(3) 0.02110(8) 0.0406(7) Uani d . 1 1 . .
    C C9 1.05903(14) 0.3255(3) 0.02976(10) 0.0501(8) Uani d . 1 1 . .
    H H9A 1.0331 0.3204 0.0070 0.060 Uiso calc R 1 1 . .
    H H9B 1.0417 0.2747 0.0501 0.060 Uiso calc R 1 1 . .
    C C10 1.11975(14) 0.2738(3) 0.01894(9) 0.0473(8) Uani d . 1 1 . .
    C C11 1.17289(16) 0.3269(4) 0.02893(11) 0.0658(10) Uani d . 1 1 . .
    H H11 1.1728 0.4014 0.0420 0.079 Uiso calc R 1 1 . .
    C C12 1.22716(18) 0.2714(5) 0.01989(13) 0.0873(13) Uani d . 1 1 . .
    H H12A 1.2630 0.3087 0.0270 0.105 Uiso calc R 1 1 . .
    C C13 1.2278(2) 0.1625(4) 0.00056(16) 0.0961(16) Uani d . 1 1 . .
    H H13A 1.2640 0.1237 -0.0047 0.115 Uiso calc R 1 1 . .
    C C14 1.1750(2) 0.1107(4) -0.01101(15) 0.0965(16) Uani d . 1 1 . .
    H H14 1.1755 0.0380 -0.0251 0.116 Uiso calc R 1 1 . .
    C C15 1.12055(18) 0.1658(3) -0.00185(12) 0.0714(11) Uani d . 1 1 . .
    H H15 1.0848 0.1298 -0.0097 0.086 Uiso calc R 1 1 . .
    C C16 0.96472(12) 0.4538(3) 0.17165(8) 0.0395(7) Uani d . 1 1 . .
    H H16A 0.9876 0.3936 0.1862 0.047 Uiso calc R 1 1 . .
    H H16B 0.9282 0.4160 0.1622 0.047 Uiso calc R 1 1 . .
    C C17 0.95091(11) 0.5617(3) 0.19663(8) 0.0372(6) Uani d . 1 1 . .
    C C18 0.93908(12) 0.7491(3) 0.21505(8) 0.0415(7) Uani d . 1 1 . .
    C C19 0.93622(14) 0.8760(3) 0.21773(10) 0.0520(8) Uani d . 1 1 . .
    H H19 0.9469 0.9257 0.1968 0.062 Uiso calc R 1 1 . .
    C C20 0.91687(15) 0.9248(4) 0.25268(11) 0.0640(10) Uani d . 1 1 . .
    H H20 0.9142 1.0092 0.2552 0.077 Uiso calc R 1 1 . .
    C C21 0.90137(16) 0.8517(4) 0.28403(11) 0.0711(11) Uani d . 1 1 . .
    H H21 0.8887 0.8885 0.3072 0.085 Uiso calc R 1 1 . .
    C C22 0.90411(15) 0.7264(4) 0.28217(9) 0.0620(10) Uani d . 1 1 . .
    H H22 0.8939 0.6775 0.3034 0.074 Uiso calc R 1 1 . .
    C C23 0.92308(13) 0.6764(3) 0.24668(9) 0.0464(7) Uani d . 1 1 . .
    C C24 0.91835(14) 0.4451(3) 0.25692(10) 0.0588(9) Uani d . 1 1 . .
    H H24A 0.9222 0.4638 0.2846 0.071 Uiso calc R 1 1 . .
    H H24B 0.9480 0.3834 0.2505 0.071 Uiso calc R 1 1 . .
    C C25 0.85704(15) 0.3937(3) 0.24952(9) 0.0495(8) Uani d . 1 1 . .
    C C26 0.8504(2) 0.2812(4) 0.23218(11) 0.0736(11) Uani d . 1 1 . .
    H H26 0.8840 0.2361 0.2251 0.088 Uiso calc R 1 1 . .
    C C27 0.7934(3) 0.2347(4) 0.22523(12) 0.0909(15) Uani d . 1 1 . .
    H H27 0.7892 0.1585 0.2135 0.109 Uiso calc R 1 1 . .
    C C28 0.7437(2) 0.2995(5) 0.23540(12) 0.0867(13) Uani d . 1 1 . .
    H H28 0.7057 0.2684 0.2304 0.104 Uiso calc R 1 1 . .
    C C29 0.75037(18) 0.4100(4) 0.25290(13) 0.0795(12) Uani d . 1 1 . .
    H H29 0.7166 0.4543 0.2602 0.095 Uiso calc R 1 1 . .
    C C30 0.80625(15) 0.4568(3) 0.25995(11) 0.0624(10) Uani d . 1 1 . .
    H H30 0.8099 0.5328 0.2720 0.075 Uiso calc R 1 1 . .
    C C31 1.11670(13) 0.8675(2) 0.13666(8) 0.0393(7) Uani d . 1 1 . .
    C C32 1.13719(14) 0.9772(3) 0.11795(9) 0.0444(7) Uani d . 1 1 A .
    C C33 1.19481(15) 1.0064(3) 0.11096(9) 0.0530(8) Uani d . 1 1 . .
    H H33 1.2048 1.0789 0.0983 0.064 Uiso calc R 1 1 . .
    C C34 1.23870(14) 0.9258(3) 0.12305(9) 0.0518(8) Uani d . 1 1 . .
    C C35 1.22401(14) 0.8190(3) 0.14234(9) 0.0524(8) Uani d . 1 1 . .
    H H35 1.2540 0.7660 0.1507 0.063 Uiso calc R 1 1 . .
    C C36 1.16454(13) 0.7910(3) 0.14919(8) 0.0426(7) Uani d . 1 1 . .
    C C37 0.88981(13) 0.8760(3) 0.11454(9) 0.0431(7) Uani d . 1 1 . .
    C C38 0.86812(14) 0.9924(3) 0.12730(9) 0.0470(7) Uani d . 1 1 . .
    C C39 0.81040(14) 1.0163(3) 0.13732(9) 0.0516(8) Uani d . 1 1 . .
    H H39 0.7994 1.0922 0.1473 0.062 Uiso calc R 1 1 . .
    C C40 0.76829(13) 0.9245(3) 0.13228(9) 0.0498(8) Uani d . 1 1 . .
    C C41 0.78354(14) 0.8138(3) 0.11696(9) 0.0483(8) Uani d . 1 1 . .
    H H41 0.7543 0.7552 0.1121 0.058 Uiso calc R 1 1 . .
    C C42 0.84299(13) 0.7896(3) 0.10876(9) 0.0440(7) Uani d . 1 1 . .
    Mn Mn1 1.000034(19) 0.71354(4) 0.128474(12) 0.03633(12) Uani d . 1 1 . .
    N N1 1.04023(10) 0.61681(19) 0.07995(7) 0.0350(5) Uani d . 1 1 . .
    N N2 1.05970(10) 0.4524(2) 0.04352(7) 0.0392(6) Uani d . 1 1 . .
    N N3 0.95682(10) 0.6748(2) 0.18400(7) 0.0382(5) Uani d . 1 1 . .
    N N4 0.93111(10) 0.5560(2) 0.23421(7) 0.0449(6) Uani d . 1 1 . .
    N N5 1.09112(14) 1.0645(3) 0.10549(10) 0.0596(7) Uani d U 1 1 . .
    N N6 1.30101(15) 0.9529(4) 0.11544(10) 0.0787(11) Uani d . 1 1 . .
    N N7 1.15152(15) 0.6789(3) 0.17020(8) 0.0570(7) Uani d . 1 1 . .
    N N8 0.91170(14) 1.0924(3) 0.12996(11) 0.0608(8) Uani d . 1 1 . .
    N N9 0.70641(13) 0.9454(3) 0.14359(9) 0.0637(8) Uani d . 1 1 . .
    N N10 0.85563(12) 0.6699(2) 0.09254(8) 0.0490(6) Uani d . 1 1 . .
    O O1 0.99855(9) 0.50068(17) 0.14027(6) 0.0494(5) Uani d . 1 1 . .
    O O2 1.06126(9) 0.84978(19) 0.14132(7) 0.0514(5) Uani d . 1 1 . .
    O O3 1.06283(16) 1.0451(3) 0.07692(10) 0.1071(11) Uani d . 1 1 A .
    O O4 1.0964(14) 1.1670(8) 0.1181(5) 0.093(5) Uani d PU 0.54(5) 1 A 1
    O O5 1.31231(13) 1.0489(3) 0.09751(9) 0.0979(11) Uani d . 1 1 . .
    O O6 1.33851(13) 0.8803(4) 0.12623(9) 0.1113(13) Uani d . 1 1 . .
    O O7 1.19379(13) 0.6213(2) 0.18350(8) 0.0813(8) Uani d . 1 1 . .
    O O8 1.09936(14) 0.6462(2) 0.17412(9) 0.0867(9) Uani d . 1 1 . .
    O O9 0.94519(9) 0.85772(18) 0.10919(7) 0.0518(5) Uani d . 1 1 . .
    O O10 0.92558(17) 1.1310(3) 0.16102(11) 0.1215(13) Uani d . 1 1 . .
    O O11 0.93154(16) 1.1317(3) 0.09981(11) 0.1153(12) Uani d . 1 1 . .
    O O12 0.69430(11) 1.0404(3) 0.16102(8) 0.0762(8) Uani d . 1 1 . .
    O O13 0.66916(12) 0.8668(3) 0.13503(9) 0.0861(9) Uani d . 1 1 . .
    O O14 0.81472(10) 0.6130(2) 0.07709(7) 0.0633(6) Uani d . 1 1 . .
    O O15 0.90714(10) 0.6290(2) 0.09460(7) 0.0661(7) Uani d . 1 1 . .
    O O4' 1.0663(13) 1.124(3) 0.1326(9) 0.108(11) Uani d P 0.46(5) 1 A 2
loop_
    _atom_site_aniso_label
    _atom_site_aniso_U_11
    _atom_site_aniso_U_22
    _atom_site_aniso_U_33
    _atom_site_aniso_U_12
    _atom_site_aniso_U_13
    _atom_site_aniso_U_23
    C1 0.0403(17) 0.0320(14) 0.0500(17) 0.0064(12) 0.0027(13) -0.0041(13)
    C2 0.0270(14) 0.0347(15) 0.0437(16) 0.0060(11) -0.0008(12) -0.0072(12)
    C3 0.0324(15) 0.0397(16) 0.0378(15) 0.0011(12) 0.0026(12) -0.0051(13)
    C4 0.057(2) 0.0441(18) 0.0478(18) -0.0051(16) 0.0038(15) -0.0020(15)
    C5 0.067(2) 0.059(2) 0.059(2) -0.0122(19) 0.0074(18) 0.0096(18)
    C6 0.058(2) 0.085(3) 0.0446(19) -0.003(2) 0.0090(16) 0.0046(19)
    C7 0.050(2) 0.068(2) 0.0432(18) 0.0085(17) 0.0049(15) -0.0125(17)
    C8 0.0331(15) 0.0480(17) 0.0407(16) 0.0056(13) 0.0007(12) -0.0055(14)
    C9 0.0483(19) 0.0403(17) 0.062(2) 0.0096(14) -0.0043(16) -0.0180(15)
    C10 0.052(2) 0.0424(17) 0.0471(18) 0.0133(15) 0.0032(15) -0.0046(14)
    C11 0.052(2) 0.080(3) 0.065(2) 0.021(2) -0.0081(18) -0.020(2)
    C12 0.051(2) 0.110(4) 0.101(3) 0.022(2) 0.000(2) -0.001(3)
    C13 0.077(3) 0.079(3) 0.132(4) 0.039(3) 0.039(3) 0.016(3)
    C14 0.105(4) 0.046(2) 0.138(4) 0.021(2) 0.059(3) -0.008(2)
    C15 0.074(3) 0.0424(19) 0.098(3) 0.0079(18) 0.029(2) -0.0154(19)
    C16 0.0313(15) 0.0396(16) 0.0475(17) -0.0050(13) 0.0015(13) 0.0079(13)
    C17 0.0243(14) 0.0480(17) 0.0394(16) -0.0005(12) 0.0016(12) 0.0021(13)
    C18 0.0289(15) 0.0544(19) 0.0411(16) -0.0018(13) 0.0023(12) -0.0070(14)
    C19 0.0434(18) 0.053(2) 0.060(2) 0.0032(15) -0.0005(15) -0.0146(16)
    C20 0.048(2) 0.077(3) 0.068(2) 0.0103(18) -0.0015(18) -0.031(2)
    C21 0.049(2) 0.107(3) 0.058(2) 0.006(2) 0.0021(18) -0.035(2)
    C22 0.045(2) 0.102(3) 0.0389(18) -0.001(2) 0.0030(15) -0.006(2)
    C23 0.0332(16) 0.065(2) 0.0408(17) -0.0007(15) 0.0001(13) -0.0056(15)
    C24 0.046(2) 0.077(2) 0.053(2) 0.0041(18) 0.0035(15) 0.0287(18)
    C25 0.053(2) 0.052(2) 0.0443(18) 0.0009(16) 0.0103(15) 0.0167(15)
    C26 0.083(3) 0.066(3) 0.071(3) 0.005(2) 0.032(2) 0.008(2)
    C27 0.130(4) 0.072(3) 0.071(3) -0.032(3) 0.030(3) -0.017(2)
    C28 0.076(3) 0.106(4) 0.078(3) -0.034(3) 0.010(2) -0.001(3)
    C29 0.052(2) 0.079(3) 0.108(3) -0.008(2) 0.012(2) -0.002(3)
    C30 0.047(2) 0.056(2) 0.083(3) -0.0024(17) 0.0089(18) 0.0014(19)
    C31 0.0406(17) 0.0337(15) 0.0436(17) -0.0019(13) 0.0001(13) -0.0086(12)
    C32 0.0467(19) 0.0385(16) 0.0480(18) -0.0031(14) -0.0001(14) -0.0064(14)
    C33 0.057(2) 0.0525(19) 0.050(2) -0.0179(17) 0.0062(16) -0.0060(16)
    C34 0.0372(18) 0.069(2) 0.0490(19) -0.0118(16) 0.0067(14) -0.0154(17)
    C35 0.0433(18) 0.067(2) 0.0474(18) 0.0107(17) -0.0055(15) -0.0134(16)
    C36 0.0463(18) 0.0404(16) 0.0411(16) 0.0011(14) 0.0021(13) -0.0039(14)
    C37 0.0351(17) 0.0477(17) 0.0465(17) 0.0084(14) -0.0004(13) 0.0048(14)
    C38 0.0456(18) 0.0411(17) 0.0542(19) 0.0049(14) -0.0028(15) 0.0031(15)
    C39 0.053(2) 0.0501(19) 0.052(2) 0.0165(16) 0.0019(16) 0.0025(15)
    C40 0.0365(17) 0.061(2) 0.0521(19) 0.0141(15) 0.0064(14) 0.0064(16)
    C41 0.0388(17) 0.0531(19) 0.0529(19) 0.0041(14) 0.0030(14) 0.0045(15)
    C42 0.0398(17) 0.0463(17) 0.0458(17) 0.0059(14) 0.0033(13) -0.0021(14)
    Mn1 0.0378(2) 0.02768(19) 0.0435(2) -0.00007(19) 0.0120(2) -0.00267(18)
    N1 0.0309(12) 0.0315(12) 0.0425(13) 0.0031(10) 0.0044(10) -0.0036(10)
    N2 0.0383(14) 0.0343(13) 0.0450(14) 0.0058(11) 0.0019(11) -0.0103(11)
    N3 0.0325(13) 0.0415(13) 0.0405(13) -0.0025(11) 0.0057(10) -0.0017(11)
    N4 0.0334(13) 0.0618(17) 0.0394(14) -0.0020(12) 0.0041(11) 0.0112(12)
    N5 0.065(2) 0.0432(16) 0.070(2) 0.0043(15) -0.0056(17) -0.0050(15)
    N6 0.049(2) 0.127(3) 0.060(2) -0.021(2) 0.0099(17) -0.028(2)
    N7 0.071(2) 0.0478(17) 0.0519(17) 0.0090(16) -0.0017(16) -0.0011(13)
    N8 0.062(2) 0.0446(16) 0.076(2) 0.0006(14) -0.0069(18) 0.0024(17)
    N9 0.0457(18) 0.080(2) 0.065(2) 0.0221(17) 0.0109(15) 0.0120(18)
    N10 0.0452(16) 0.0499(16) 0.0518(16) -0.0008(13) 0.0044(13) -0.0078(13)
    O1 0.0606(13) 0.0343(10) 0.0532(12) -0.0033(10) 0.0250(11) -0.0027(9)
    O2 0.0342(11) 0.0486(13) 0.0714(15) -0.0064(10) 0.0051(10) -0.0056(11)
    O3 0.125(3) 0.102(2) 0.094(2) 0.047(2) -0.039(2) -0.012(2)
    O4 0.136(13) 0.036(4) 0.107(6) 0.018(4) -0.019(7) -0.011(4)
    O5 0.075(2) 0.126(3) 0.093(2) -0.050(2) 0.0315(17) -0.029(2)
    O6 0.0403(16) 0.205(4) 0.089(2) 0.010(2) -0.0017(15) -0.016(2)
    O7 0.105(2) 0.0704(17) 0.0686(17) 0.0253(16) -0.0214(16) 0.0119(14)
    O8 0.082(2) 0.0683(18) 0.110(2) -0.0113(16) 0.0096(17) 0.0382(16)
    O9 0.0345(12) 0.0459(12) 0.0750(15) 0.0048(10) 0.0033(10) 0.0071(11)
    O10 0.147(3) 0.112(3) 0.105(3) -0.055(2) -0.009(2) -0.025(2)
    O11 0.126(3) 0.103(3) 0.117(3) -0.044(2) -0.014(2) 0.041(2)
    O12 0.0657(17) 0.090(2) 0.0732(18) 0.0367(15) 0.0155(14) -0.0007(15)
    O13 0.0426(15) 0.102(2) 0.114(2) 0.0076(15) 0.0197(15) 0.0045(19)
    O14 0.0536(15) 0.0650(15) 0.0713(16) -0.0067(12) -0.0018(12) -0.0176(13)
    O15 0.0456(14) 0.0638(15) 0.0888(18) 0.0143(12) -0.0026(12) -0.0323(14)
    O4' 0.104(11) 0.099(15) 0.122(13) 0.047(11) -0.040(10) -0.064(12)
_geom_special_details     ?
loop_
    _geom_bond_atom_site_label_1
    _geom_bond_atom_site_label_2
    _geom_bond_site_symmetry_2
    _geom_bond_distance
    _geom_bond_publ_flag
    Mn1 O2 . 2.069(2) ?
    Mn1 O9 . 2.102(2) ?
    Mn1 N1 . 2.160(2) ?
    Mn1 N3 . 2.168(2) ?
    Mn1 O1 . 2.363(2) ?
    N5 O3 . 1.181(4) ?
    N5 O4 . 1.206(9) ?
    N5 O4' . 1.259(18) ?
    N6 O6 . 1.211(5) ?
    N6 O5 . 1.241(5) ?
    N7 O7 . 1.222(3) ?
    N7 O8 . 1.225(4) ?
    N8 O10 . 1.182(4) ?
    N8 O11 . 1.200(4) ?
    N9 O12 . 1.227(4) ?
    N9 O13 . 1.231(4) ?
    N10 O14 . 1.224(3) ?
    N10 O15 . 1.236(3) ?
    C1 O1 . 1.411(3) ?
    C1 C2 . 1.494(4) ?
    C1 H1A . 0.9700 ?
    C1 H1B . 0.9700 ?
    C2 N1 . 1.324(3) ?
    C2 N2 . 1.350(3) ?
    C3 C4 . 1.388(4) ?
    C3 C8 . 1.393(4) ?
    C3 N1 . 1.394(3) ?
    C4 C5 . 1.379(4) ?
    C4 H4 . 0.9300 ?
    C5 C6 . 1.391(5) ?
    C5 H5A . 0.9300 ?
    C6 C7 . 1.372(5) ?
    C6 H6 . 0.9300 ?
    C7 C8 . 1.383(4) ?
    C7 H7A . 0.9300 ?
    C8 N2 . 1.390(4) ?
    C9 N2 . 1.465(3) ?
    C9 C10 . 1.514(4) ?
    C9 H9A . 0.9700 ?
    C9 H9B . 0.9700 ?
    C10 C11 . 1.364(5) ?
    C10 C15 . 1.378(4) ?
    C11 C12 . 1.389(5) ?
    C11 H11 . 0.9300 ?
    C12 C13 . 1.362(6) ?
    C12 H12A . 0.9300 ?
    C13 C14 . 1.365(6) ?
    C13 H13A . 0.9300 ?
    C14 C15 . 1.393(5) ?
    C14 H14 . 0.9300 ?
    C15 H15 . 0.9300 ?
    C16 O1 . 1.407(3) ?
    C16 C17 . 1.488(4) ?
    C16 H16A . 0.9700 ?
    C16 H16B . 0.9700 ?
    C17 N3 . 1.316(3) ?
    C17 N4 . 1.358(3) ?
    C18 C23 . 1.387(4) ?
    C18 N3 . 1.392(3) ?
    C18 C19 . 1.393(4) ?
    C19 C20 . 1.376(4) ?
    C19 H19 . 0.9300 ?
    C20 C21 . 1.380(5) ?
    C20 H20 . 0.9300 ?
    C21 C22 . 1.373(5) ?
    C21 H21 . 0.9300 ?
    C22 C23 . 1.395(4) ?
    C22 H22 . 0.9300 ?
    C23 N4 . 1.396(4) ?
    C24 N4 . 1.467(4) ?
    C24 C25 . 1.501(4) ?
    C24 H24A . 0.9700 ?
    C24 H24B . 0.9700 ?
    C25 C26 . 1.373(5) ?
    C25 C30 . 1.374(4) ?
    C26 C27 . 1.391(6) ?
    C26 H26 . 0.9300 ?
    C27 C28 . 1.360(6) ?
    C27 H27 . 0.9300 ?
    C28 C29 . 1.356(6) ?
    C28 H28 . 0.9300 ?
    C29 C30 . 1.370(5) ?
    C29 H29 . 0.9300 ?
    C30 H30 . 0.9300 ?
    C31 O2 . 1.263(3) ?
    C31 C36 . 1.422(4) ?
    C31 C32 . 1.434(4) ?
    C32 C33 . 1.347(4) ?
    C32 N5 . 1.467(4) ?
    C33 C34 . 1.381(5) ?
    C33 H33 . 0.9300 ?
    C34 C35 . 1.381(5) ?
    C34 N6 . 1.446(4) ?
    C35 C36 . 1.382(4) ?
    C35 H35 . 0.9300 ?
    C36 N7 . 1.449(4) ?
    C37 O9 . 1.265(3) ?
    C37 C42 . 1.422(4) ?
    C37 C38 . 1.430(4) ?
    C38 C39 . 1.358(4) ?
    C38 N8 . 1.466(4) ?
    C39 C40 . 1.386(4) ?
    C39 H39 . 0.9300 ?
    C40 C41 . 1.362(4) ?
    C40 N9 . 1.452(4) ?
    C41 C42 . 1.382(4) ?
    C41 H41 . 0.9300 ?
    C42 N10 . 1.450(4) ?
loop_
    _geom_angle_atom_site_label_1
    _geom_angle_atom_site_label_2
    _geom_angle_atom_site_label_3
    _geom_angle_site_symmetry_1
    _geom_angle_site_symmetry_3
    _geom_angle
    _geom_angle_publ_flag
    O1 C1 C2 . . 105.4(2) ?
    O1 C1 H1A . . 110.7 ?
    C2 C1 H1A . . 110.7 ?
    O1 C1 H1B . . 110.7 ?
    C2 C1 H1B . . 110.7 ?
    H1A C1 H1B . . 108.8 ?
    N1 C2 N2 . . 113.0(3) ?
    N1 C2 C1 . . 122.5(2) ?
    N2 C2 C1 . . 124.6(2) ?
    C4 C3 C8 . . 121.1(3) ?
    C4 C3 N1 . . 129.9(3) ?
    C8 C3 N1 . . 109.0(2) ?
    C5 C4 C3 . . 116.9(3) ?
    C5 C4 H4 . . 121.6 ?
    C3 C4 H4 . . 121.6 ?
    C4 C5 C6 . . 121.6(3) ?
    C4 C5 H5A . . 119.2 ?
    C6 C5 H5A . . 119.2 ?
    C7 C6 C5 . . 121.8(3) ?
    C7 C6 H6 . . 119.1 ?
    C5 C6 H6 . . 119.1 ?
    C6 C7 C8 . . 116.9(3) ?
    C6 C7 H7A . . 121.6 ?
    C8 C7 H7A . . 121.6 ?
    C7 C8 N2 . . 132.3(3) ?
    C7 C8 C3 . . 121.7(3) ?
    N2 C8 C3 . . 106.0(2) ?
    N2 C9 C10 . . 115.0(3) ?
    N2 C9 H9A . . 108.5 ?
    C10 C9 H9A . . 108.5 ?
    N2 C9 H9B . . 108.5 ?
    C10 C9 H9B . . 108.5 ?
    H9A C9 H9B . . 107.5 ?
    C11 C10 C15 . . 118.8(3) ?
    C11 C10 C9 . . 124.0(3) ?
    C15 C10 C9 . . 117.2(3) ?
    C10 C11 C12 . . 121.2(4) ?
    C10 C11 H11 . . 119.4 ?
    C12 C11 H11 . . 119.4 ?
    C13 C12 C11 . . 119.9(4) ?
    C13 C12 H12A . . 120.1 ?
    C11 C12 H12A . . 120.1 ?
    C12 C13 C14 . . 119.6(4) ?
    C12 C13 H13A . . 120.2 ?
    C14 C13 H13A . . 120.2 ?
    C13 C14 C15 . . 120.6(4) ?
    C13 C14 H14 . . 119.7 ?
    C15 C14 H14 . . 119.7 ?
    C10 C15 C14 . . 119.8(4) ?
    C10 C15 H15 . . 120.1 ?
    C14 C15 H15 . . 120.1 ?
    O1 C16 C17 . . 105.0(2) ?
    O1 C16 H16A . . 110.8 ?
    C17 C16 H16A . . 110.8 ?
    O1 C16 H16B . . 110.8 ?
    C17 C16 H16B . . 110.8 ?
    H16A C16 H16B . . 108.8 ?
    N3 C17 N4 . . 112.7(3) ?
    N3 C17 C16 . . 122.5(2) ?
    N4 C17 C16 . . 124.9(3) ?
    C23 C18 N3 . . 109.4(3) ?
    C23 C18 C19 . . 120.5(3) ?
    N3 C18 C19 . . 130.1(3) ?
    C20 C19 C18 . . 117.2(3) ?
    C20 C19 H19 . . 121.4 ?
    C18 C19 H19 . . 121.4 ?
    C19 C20 C21 . . 121.8(4) ?
    C19 C20 H20 . . 119.1 ?
    C21 C20 H20 . . 119.1 ?
    C22 C21 C20 . . 122.0(3) ?
    C22 C21 H21 . . 119.0 ?
    C20 C21 H21 . . 119.0 ?
    C21 C22 C23 . . 116.4(4) ?
    C21 C22 H22 . . 121.8 ?
    C23 C22 H22 . . 121.8 ?
    C18 C23 C22 . . 122.0(3) ?
    C18 C23 N4 . . 105.7(3) ?
    C22 C23 N4 . . 132.4(3) ?
    N4 C24 C25 . . 113.4(3) ?
    N4 C24 H24A . . 108.9 ?
    C25 C24 H24A . . 108.9 ?
    N4 C24 H24B . . 108.9 ?
    C25 C24 H24B . . 108.9 ?
    H24A C24 H24B . . 107.7 ?
    C26 C25 C30 . . 118.2(3) ?
    C26 C25 C24 . . 120.4(3) ?
    C30 C25 C24 . . 121.4(3) ?
    C25 C26 C27 . . 120.0(4) ?
    C25 C26 H26 . . 120.0 ?
    C27 C26 H26 . . 120.0 ?
    C28 C27 C26 . . 120.8(4) ?
    C28 C27 H27 . . 119.6 ?
    C26 C27 H27 . . 119.6 ?
    C29 C28 C27 . . 119.2(4) ?
    C29 C28 H28 . . 120.4 ?
    C27 C28 H28 . . 120.4 ?
    C28 C29 C30 . . 120.7(4) ?
    C28 C29 H29 . . 119.7 ?
    C30 C29 H29 . . 119.7 ?
    C29 C30 C25 . . 121.2(4) ?
    C29 C30 H30 . . 119.4 ?
    C25 C30 H30 . . 119.4 ?
    O2 C31 C36 . . 127.4(3) ?
    O2 C31 C32 . . 119.8(3) ?
    C36 C31 C32 . . 112.7(3) ?
    C33 C32 C31 . . 125.6(3) ?
    C33 C32 N5 . . 117.6(3) ?
    C31 C32 N5 . . 116.8(3) ?
    C32 C33 C34 . . 118.2(3) ?
    C32 C33 H33 . . 120.9 ?
    C34 C33 H33 . . 120.9 ?
    C35 C34 C33 . . 120.9(3) ?
    C35 C34 N6 . . 119.2(4) ?
    C33 C34 N6 . . 119.9(4) ?
    C34 C35 C36 . . 119.7(3) ?
    C34 C35 H35 . . 120.1 ?
    C36 C35 H35 . . 120.1 ?
    C35 C36 C31 . . 122.7(3) ?
    C35 C36 N7 . . 117.6(3) ?
    C31 C36 N7 . . 119.7(3) ?
    O9 C37 C42 . . 126.4(3) ?
    O9 C37 C38 . . 121.0(3) ?
    C42 C37 C38 . . 112.6(3) ?
    C39 C38 C37 . . 124.7(3) ?
    C39 C38 N8 . . 118.0(3) ?
    C37 C38 N8 . . 117.3(3) ?
    C38 C39 C40 . . 118.2(3) ?
    C38 C39 H39 . . 120.9 ?
    C40 C39 H39 . . 120.9 ?
    C41 C40 C39 . . 121.4(3) ?
    C41 C40 N9 . . 118.7(3) ?
    C39 C40 N9 . . 119.9(3) ?
    C40 C41 C42 . . 119.2(3) ?
    C40 C41 H41 . . 120.4 ?
    C42 C41 H41 . . 120.4 ?
    C41 C42 C37 . . 123.4(3) ?
    C41 C42 N10 . . 115.9(3) ?
    C37 C42 N10 . . 120.6(3) ?
    O2 Mn1 O9 . . 84.88(9) ?
    O2 Mn1 N1 . . 103.93(8) ?
    O9 Mn1 N1 . . 111.67(9) ?
    O2 Mn1 N3 . . 104.44(9) ?
    O9 Mn1 N3 . . 99.28(9) ?
    N1 Mn1 N3 . . 139.39(9) ?
    O2 Mn1 O1 . . 133.06(8) ?
    O9 Mn1 O1 . . 141.66(8) ?
    N1 Mn1 O1 . . 69.75(8) ?
    N3 Mn1 O1 . . 69.66(8) ?
    C2 N1 C3 . . 105.4(2) ?
    C2 N1 Mn1 . . 121.20(19) ?
    C3 N1 Mn1 . . 132.84(18) ?
    C2 N2 C8 . . 106.7(2) ?
    C2 N2 C9 . . 127.5(3) ?
    C8 N2 C9 . . 125.3(2) ?
    C17 N3 C18 . . 105.7(2) ?
    C17 N3 Mn1 . . 120.95(18) ?
    C18 N3 Mn1 . . 132.66(19) ?
    C17 N4 C23 . . 106.6(2) ?
    C17 N4 C24 . . 126.9(3) ?
    C23 N4 C24 . . 126.4(3) ?
    O3 N5 O4 . . 120.8(6) ?
    O3 N5 O4' . . 117.6(6) ?
    O4 N5 O4' . . 45.7(9) ?
    O3 N5 C32 . . 119.8(3) ?
    O4 N5 C32 . . 115.7(10) ?
    O4' N5 C32 . . 115.6(12) ?
    O6 N6 O5 . . 124.3(4) ?
    O6 N6 C34 . . 118.4(4) ?
    O5 N6 C34 . . 117.2(4) ?
    O7 N7 O8 . . 122.9(3) ?
    O7 N7 C36 . . 117.7(3) ?
    O8 N7 C36 . . 119.4(3) ?
    O10 N8 O11 . . 123.0(4) ?
    O10 N8 C38 . . 119.7(3) ?
    O11 N8 C38 . . 117.3(3) ?
    O12 N9 O13 . . 123.9(3) ?
    O12 N9 C40 . . 118.1(3) ?
    O13 N9 C40 . . 118.0(3) ?
    O14 N10 O15 . . 122.3(3) ?
    O14 N10 C42 . . 118.6(3) ?
    O15 N10 C42 . . 119.1(3) ?
    C16 O1 C1 . . 116.8(2) ?
    C16 O1 Mn1 . . 119.74(16) ?
    C1 O1 Mn1 . . 119.88(16) ?
    C31 O2 Mn1 . . 136.98(19) ?
    C37 O9 Mn1 . . 129.94(19) ?
loop_
    _geom_torsion_atom_site_label_1
    _geom_torsion_atom_site_label_2
    _geom_torsion_atom_site_label_3
    _geom_torsion_atom_site_label_4
    _geom_torsion_site_symmetry_1
    _geom_torsion_site_symmetry_2
    _geom_torsion_site_symmetry_3
    _geom_torsion_site_symmetry_4
    _geom_torsion
    _geom_torsion_publ_flag
    O1 C1 C2 N1 . . . . -4.2(4) ?
    O1 C1 C2 N2 . . . . 177.5(2) ?
    C8 C3 C4 C5 . . . . 0.2(5) ?
    N1 C3 C4 C5 . . . . -177.4(3) ?
    C3 C4 C5 C6 . . . . 0.0(5) ?
    C4 C5 C6 C7 . . . . -0.4(6) ?
    C5 C6 C7 C8 . . . . 0.5(5) ?
    C6 C7 C8 N2 . . . . 178.5(3) ?
    C6 C7 C8 C3 . . . . -0.3(5) ?
    C4 C3 C8 C7 . . . . 0.0(4) ?
    N1 C3 C8 C7 . . . . 178.0(3) ?
    C4 C3 C8 N2 . . . . -179.1(3) ?
    N1 C3 C8 N2 . . . . -1.1(3) ?
    N2 C9 C10 C11 . . . . 14.4(5) ?
    N2 C9 C10 C15 . . . . -166.4(3) ?
    C15 C10 C11 C12 . . . . -2.6(6) ?
    C9 C10 C11 C12 . . . . 176.6(4) ?
    C10 C11 C12 C13 . . . . 0.3(7) ?
    C11 C12 C13 C14 . . . . 2.3(7) ?
    C12 C13 C14 C15 . . . . -2.6(8) ?
    C11 C10 C15 C14 . . . . 2.3(6) ?
    C9 C10 C15 C14 . . . . -176.9(4) ?
    C13 C14 C15 C10 . . . . 0.3(7) ?
    O1 C16 C17 N3 . . . . 15.9(4) ?
    O1 C16 C17 N4 . . . . -164.2(2) ?
    C23 C18 C19 C20 . . . . -0.2(5) ?
    N3 C18 C19 C20 . . . . -179.8(3) ?
    C18 C19 C20 C21 . . . . 0.6(5) ?
    C19 C20 C21 C22 . . . . -0.3(6) ?
    C20 C21 C22 C23 . . . . -0.4(5) ?
    N3 C18 C23 C22 . . . . 179.2(3) ?
    C19 C18 C23 C22 . . . . -0.5(5) ?
    N3 C18 C23 N4 . . . . -0.3(3) ?
    C19 C18 C23 N4 . . . . -180.0(3) ?
    C21 C22 C23 C18 . . . . 0.8(5) ?
    C21 C22 C23 N4 . . . . -179.9(3) ?
    N4 C24 C25 C26 . . . . 114.8(4) ?
    N4 C24 C25 C30 . . . . -65.5(4) ?
    C30 C25 C26 C27 . . . . 0.7(5) ?
    C24 C25 C26 C27 . . . . -179.6(3) ?
    C25 C26 C27 C28 . . . . 0.1(6) ?
    C26 C27 C28 C29 . . . . -0.8(7) ?
    C27 C28 C29 C30 . . . . 0.7(7) ?
    C28 C29 C30 C25 . . . . 0.0(6) ?
    C26 C25 C30 C29 . . . . -0.7(5) ?
    C24 C25 C30 C29 . . . . 179.6(3) ?
    O2 C31 C32 C33 . . . . -179.4(3) ?
    C36 C31 C32 C33 . . . . 2.5(4) ?
    O2 C31 C32 N5 . . . . 0.6(4) ?
    C36 C31 C32 N5 . . . . -177.5(3) ?
    C31 C32 C33 C34 . . . . -0.9(5) ?
    N5 C32 C33 C34 . . . . 179.1(3) ?
    C32 C33 C34 C35 . . . . -1.0(5) ?
    C32 C33 C34 N6 . . . . 178.9(3) ?
    C33 C34 C35 C36 . . . . 1.0(5) ?
    N6 C34 C35 C36 . . . . -178.9(3) ?
    C34 C35 C36 C31 . . . . 0.9(5) ?
    C34 C35 C36 N7 . . . . -178.9(3) ?
    O2 C31 C36 C35 . . . . 179.7(3) ?
    C32 C31 C36 C35 . . . . -2.4(4) ?
    O2 C31 C36 N7 . . . . -0.6(4) ?
    C32 C31 C36 N7 . . . . 177.3(3) ?
    O9 C37 C38 C39 . . . . -173.4(3) ?
    C42 C37 C38 C39 . . . . 7.2(5) ?
    O9 C37 C38 N8 . . . . 6.1(4) ?
    C42 C37 C38 N8 . . . . -173.3(3) ?
    C37 C38 C39 C40 . . . . -4.9(5) ?
    N8 C38 C39 C40 . . . . 175.6(3) ?
    C38 C39 C40 C41 . . . . -1.3(5) ?
    C38 C39 C40 N9 . . . . 178.4(3) ?
    C39 C40 C41 C42 . . . . 4.4(5) ?
    N9 C40 C41 C42 . . . . -175.3(3) ?
    C40 C41 C42 C37 . . . . -1.6(5) ?
    C40 C41 C42 N10 . . . . 180.0(3) ?
    O9 C37 C42 C41 . . . . 176.8(3) ?
    C38 C37 C42 C41 . . . . -3.8(4) ?
    O9 C37 C42 N10 . . . . -4.9(5) ?
    C38 C37 C42 N10 . . . . 174.5(3) ?
    N2 C2 N1 C3 . . . . 0.9(3) ?
    C1 C2 N1 C3 . . . . -177.6(2) ?
    N2 C2 N1 Mn1 . . . . 173.22(17) ?
    C1 C2 N1 Mn1 . . . . -5.3(4) ?
    C4 C3 N1 C2 . . . . 178.0(3) ?
    C8 C3 N1 C2 . . . . 0.2(3) ?
    C4 C3 N1 Mn1 . . . . 7.0(5) ?
    C8 C3 N1 Mn1 . . . . -170.86(19) ?
    O2 Mn1 N1 C2 . . . . 139.3(2) ?
    O9 Mn1 N1 C2 . . . . -130.8(2) ?
    N3 Mn1 N1 C2 . . . . 6.1(3) ?
    O1 Mn1 N1 C2 . . . . 8.1(2) ?
    O2 Mn1 N1 C3 . . . . -50.9(3) ?
    O9 Mn1 N1 C3 . . . . 39.1(3) ?
    N3 Mn1 N1 C3 . . . . 176.0(2) ?
    O1 Mn1 N1 C3 . . . . 178.0(3) ?
    N1 C2 N2 C8 . . . . -1.6(3) ?
    C1 C2 N2 C8 . . . . 176.9(3) ?
    N1 C2 N2 C9 . . . . -173.8(3) ?
    C1 C2 N2 C9 . . . . 4.7(4) ?
    C7 C8 N2 C2 . . . . -177.4(3) ?
    C3 C8 N2 C2 . . . . 1.6(3) ?
    C7 C8 N2 C9 . . . . -4.9(5) ?
    C3 C8 N2 C9 . . . . 174.0(3) ?
    C10 C9 N2 C2 . . . . -124.2(3) ?
    C10 C9 N2 C8 . . . . 64.9(4) ?
    N4 C17 N3 C18 . . . . -0.8(3) ?
    C16 C17 N3 C18 . . . . 179.1(2) ?
    N4 C17 N3 Mn1 . . . . 170.76(17) ?
    C16 C17 N3 Mn1 . . . . -9.3(4) ?
    C23 C18 N3 C17 . . . . 0.7(3) ?
    C19 C18 N3 C17 . . . . -179.7(3) ?
    C23 C18 N3 Mn1 . . . . -169.4(2) ?
    C19 C18 N3 Mn1 . . . . 10.1(5) ?
    O2 Mn1 N3 C17 . . . . -131.0(2) ?
    O9 Mn1 N3 C17 . . . . 141.9(2) ?
    N1 Mn1 N3 C17 . . . . 2.0(3) ?
    O1 Mn1 N3 C17 . . . . 0.0(2) ?
    O2 Mn1 N3 C18 . . . . 37.9(3) ?
    O9 Mn1 N3 C18 . . . . -49.2(3) ?
    N1 Mn1 N3 C18 . . . . 170.9(2) ?
    O1 Mn1 N3 C18 . . . . 168.9(3) ?
    N3 C17 N4 C23 . . . . 0.6(3) ?
    C16 C17 N4 C23 . . . . -179.3(3) ?
    N3 C17 N4 C24 . . . . 178.4(3) ?
    C16 C17 N4 C24 . . . . -1.5(4) ?
    C18 C23 N4 C17 . . . . -0.1(3) ?
    C22 C23 N4 C17 . . . . -179.5(3) ?
    C18 C23 N4 C24 . . . . -178.0(3) ?
    C22 C23 N4 C24 . . . . 2.6(5) ?
    C25 C24 N4 C17 . . . . -83.4(4) ?
    C25 C24 N4 C23 . . . . 94.0(4) ?
    C33 C32 N5 O3 . . . . 103.3(4) ?
    C31 C32 N5 O3 . . . . -76.8(4) ?
    C33 C32 N5 O4 . . . . -55.5(16) ?
    C31 C32 N5 O4 . . . . 124.4(16) ?
    C33 C32 N5 O4' . . . . -107(2) ?
    C31 C32 N5 O4' . . . . 73(2) ?
    C35 C34 N6 O6 . . . . 0.2(5) ?
    C33 C34 N6 O6 . . . . -179.7(3) ?
    C35 C34 N6 O5 . . . . 178.9(3) ?
    C33 C34 N6 O5 . . . . -1.0(5) ?
    C35 C36 N7 O7 . . . . 6.1(4) ?
    C31 C36 N7 O7 . . . . -173.6(3) ?
    C35 C36 N7 O8 . . . . -174.3(3) ?
    C31 C36 N7 O8 . . . . 6.0(4) ?
    C39 C38 N8 O10 . . . . 68.6(5) ?
    C37 C38 N8 O10 . . . . -110.9(4) ?
    C39 C38 N8 O11 . . . . -111.0(4) ?
    C37 C38 N8 O11 . . . . 69.4(4) ?
    C41 C40 N9 O12 . . . . 172.6(3) ?
    C39 C40 N9 O12 . . . . -7.1(5) ?
    C41 C40 N9 O13 . . . . -7.5(5) ?
    C39 C40 N9 O13 . . . . 172.7(3) ?
    C41 C42 N10 O14 . . . . 20.3(4) ?
    C37 C42 N10 O14 . . . . -158.2(3) ?
    C41 C42 N10 O15 . . . . -160.1(3) ?
    C37 C42 N10 O15 . . . . 21.5(4) ?
    C17 C16 O1 C1 . . . . -174.1(2) ?
    C17 C16 O1 Mn1 . . . . -15.3(3) ?
    C2 C1 O1 C16 . . . . 169.8(2) ?
    C2 C1 O1 Mn1 . . . . 11.0(3) ?
    O2 Mn1 O1 C16 . . . . 100.6(2) ?
    O9 Mn1 O1 C16 . . . . -69.3(2) ?
    N1 Mn1 O1 C16 . . . . -169.0(2) ?
    N3 Mn1 O1 C16 . . . . 9.61(19) ?
    O2 Mn1 O1 C1 . . . . -101.3(2) ?
    O9 Mn1 O1 C1 . . . . 88.8(2) ?
    N1 Mn1 O1 C1 . . . . -10.92(19) ?
    N3 Mn1 O1 C1 . . . . 167.7(2) ?
    C36 C31 O2 Mn1 . . . . -55.3(5) ?
    C32 C31 O2 Mn1 . . . . 126.9(3) ?
    O9 Mn1 O2 C31 . . . . -135.1(3) ?
    N1 Mn1 O2 C31 . . . . -24.0(3) ?
    N3 Mn1 O2 C31 . . . . 126.6(3) ?
    O1 Mn1 O2 C31 . . . . 51.1(3) ?
    C42 C37 O9 Mn1 . . . . -48.7(4) ?
    C38 C37 O9 Mn1 . . . . 131.9(3) ?
    O2 Mn1 O9 C37 . . . . -137.0(3) ?
    N1 Mn1 O9 C37 . . . . 120.0(3) ?
    N3 Mn1 O9 C37 . . . . -33.2(3) ?
    O1 Mn1 O9 C37 . . . . 35.6(3) ?
