# Supplementary material for: [1,1′-Dibenzyl-2,2′-(2-oxapropane-1,3-diyl)di(1H-benzimidazole)-κ3 N 3,O,N 3′]bis(2,4,6-trinitrophenolato-κO 1)manganese(II)
Source: Acta Crystallogr Sect E Struct Rep Online. 2012 Jun 16;68(Pt 7):m923. doi: 10.1107/S1600536812026037 (PMC3393189; doi:10.1107/S1600536812026037)
Supplement: Supplementary file 2 [file e-68-0m923-Isup2.hkl]

# 
# h,k,l, Fc-squared, Fo-squared, sigma(Fo-squared) and status flag 
# 
data_I
_shelx_title ' 1 in P-1                    New: Pbca' 
_shelx_refln_list_code          4 
_shelx_F_calc_maximum     1061.29 
_exptl_crystal_F_000      3976.00 
_reflns_d_resolution_high  0.7473 
 
loop_ 
 _symmetry_equiv_pos_as_xyz 
 'x, y, z' 
 '-x+1/2, -y, z+1/2' 
 'x+1/2, -y+1/2, -z' 
 '-x, y+1/2, -z+1/2' 
 '-x, -y, -z' 
 'x-1/2, y, -z-1/2' 
 '-x-1/2, y-1/2, z' 
 'x, -y-1/2, z-1/2' 
 
_cell_length_a    22.3230 
_cell_length_b    10.9370 
_cell_length_c    34.1300 
_cell_angle_alpha  90.000 
_cell_angle_beta   90.000 
_cell_angle_gamma  90.000 
 
_shelx_F_squared_multiplier     1.000 
 
loop_ 
 _refln_index_h 
 _refln_index_k 
 _refln_index_l 
 _refln_F_squared_calc 
 _refln_F_squared_meas 
 _refln_F_squared_sigma 
 _refln_observed_status 
   4   0   0    30847.69    32887.11    367.50 o 
   6   0   0    97676.09    95787.23   1016.22 o 
   8   0   0   144347.97   145823.81   1534.87 o 
  10   0   0    18890.55    16025.02    241.27 o 
  12   0   0    39149.57    37697.13    482.71 o 
  14   0   0    14896.79    14910.77    258.98 o 
  16   0   0    17849.76    17941.64    339.85 o 
  18   0   0     8068.81     7716.92    201.87 o 
  20   0   0    11377.85    10862.11    272.29 o 
  22   0   0     2560.64     2725.05    146.27 o 
   2   1   0     7846.18     8134.78     90.41 o 
   4   1   0     6162.83     6344.46     71.96 o 
   6   1   0     5868.32     6082.66     75.77 o 
   8   1   0        0.04        8.70     16.33 o 
  10   1   0     1010.47      897.42     60.86 o 
  12   1   0     1132.91     1125.04     49.50 o 
  14   1   0      122.62       63.67     36.93 o 
  16   1   0     2699.91     2453.41     78.78 o 
  18   1   0       93.06       34.08     42.70 o 
  20   1   0       35.59       32.18     46.28 o 
  22   1   0      329.70      336.69     85.58 o 
  24   1   0      575.66      350.59    121.83 o 
  26   1   0       72.86      185.27    137.93 o 
   0   2   0      407.33      761.94     25.98 o 
   2   2   0     5080.30     5032.66     54.24 o 
   4   2   0     2052.01     2313.83     44.69 o 
   6   2   0       48.52       29.81     31.41 o 
   8   2   0    88961.88    88319.24    680.82 o 
  10   2   0      834.75     1040.72     45.64 o 
  12   2   0    18791.40    19689.30    210.59 o 
  14   2   0     6766.87     6982.78    117.62 o 
  16   2   0      486.88      556.39     52.25 o 
  18   2   0    24957.85    23358.89    364.90 o 
  20   2   0      823.69      721.13     97.25 o 
  22   2   0       61.97      267.15    137.84 o 
  24   2   0      307.47      168.33    108.48 o 
  26   2   0       38.25      -10.45     88.91 o 
  28   2   0      310.78      438.44    170.13 o 
   2   3   0      203.94      250.51     16.71 o 
   4   3   0       10.65       24.10     13.01 o 
   6   3   0      344.24      376.15     27.09 o 
   8   3   0      121.09       83.63     20.71 o 
  10   3   0     5816.22     5824.08     91.77 o 
  12   3   0       23.34       -5.08     25.04 o 
  14   3   0      182.46      124.64     39.49 o 
  16   3   0        0.14        3.82     53.78 o 
  18   3   0       74.19       18.28     78.72 o 
  20   3   0     1215.45     1214.63    128.74 o 
  22   3   0      527.95      558.28    156.95 o 
  24   3   0      283.73      222.84    101.44 o 
  26   3   0        9.29       15.18     85.40 o 
  28   3   0       14.86       62.59     93.22 o 
   0   4   0    36612.30    37819.62    535.64 o 
   2   4   0      516.60      566.07     24.77 o 
   4   4   0    47687.21    45979.00    309.47 o 
   6   4   0    57355.36    58965.23    426.93 o 
   8   4   0    29571.38    29236.78    278.51 o 
  10   4   0    11271.63    11207.67    137.04 o 
  12   4   0       14.88       19.01     26.52 o 
  14   4   0     9592.18     9531.67    224.26 o 
  16   4   0     2415.20     2175.16    122.91 o 
  18   4   0       64.56        3.14     66.46 o 
  20   4   0      575.62      842.03    145.90 o 
  22   4   0     1012.62     1052.94    121.90 o 
  24   4   0     1091.40     1375.79    137.73 o 
  26   4   0      950.53     1327.42    143.55 o 
  28   4   0      189.22      327.57    191.99 o 
   2   5   0        0.26      -13.43     18.57 o 
   4   5   0     8620.24     8091.60     90.01 o 
   6   5   0     1754.89     1859.43     43.72 o 
   8   5   0       44.32      128.34     28.82 o 
  10   5   0      254.06       86.74     51.14 o 
  12   5   0     2804.33     2902.33    126.05 o 
  14   5   0     1028.43      907.63    160.64 o 
  16   5   0      169.54      153.95     76.72 o 
  18   5   0      837.69      942.48    137.26 o 
  20   5   0     2583.66     2450.33    158.13 o 
  22   5   0      473.85      403.68    101.11 o 
  24   5   0        0.75      -75.24     75.24 o 
  26   5   0        0.06        7.99    113.60 o 
  28   5   0       50.86       27.92    114.74 o 
   0   6   0     4593.54     4461.77    108.82 o 
   2   6   0      871.12      975.96     38.54 o 
   4   6   0     5769.74     5798.36     80.14 o 
   6   6   0     1447.00     1589.65     54.27 o 
   8   6   0       91.08      119.44     39.99 o 
  10   6   0     2285.40     2009.19     92.43 o 
  12   6   0     4785.92     4831.85    165.88 o 
  14   6   0       73.09       26.86     63.12 o 
  16   6   0       22.20      250.57     87.58 o 
  18   6   0      434.91      526.69    107.39 o 
  20   6   0      143.71      217.06     87.62 o 
  22   6   0       44.68       -1.73     79.08 o 
  24   6   0       63.67      241.98     95.85 o 
  26   6   0        0.87      136.54    101.39 o 
   2   7   0      980.81     1156.35     45.24 o 
   4   7   0     2794.78     2933.49     63.54 o 
   6   7   0     1951.83     2215.21     76.35 o 
   8   7   0      326.14      287.64     45.70 o 
  10   7   0      245.89      224.92     46.69 o 
  12   7   0     1628.29     1784.90     94.70 o 
  14   7   0      718.08      836.67    101.00 o 
  16   7   0       10.51      -42.68    100.62 o 
  18   7   0      139.56      144.27     78.40 o 
  20   7   0      123.30       35.42    108.99 o 
  22   7   0       44.61      -72.77    121.97 o 
  24   7   0        1.05       23.41     89.45 o 
   0   8   0      363.36      467.42     52.86 o 
   2   8   0      148.35      189.17     49.49 o 
   4   8   0     1657.58     1909.93     76.98 o 
   6   8   0     1024.70     1038.27     77.03 o 
   8   8   0      218.57      308.88     57.70 o 
  10   8   0       60.35      200.31     59.34 o 
  12   8   0     1778.19     1588.70    124.80 o 
  14   8   0     1838.88     1882.40    141.91 o 
  16   8   0      719.89      968.99    115.91 o 
  18   8   0       28.02       49.70     79.32 o 
  20   8   0        4.17        8.18     85.77 o 
  22   8   0        8.02       80.17     90.63 o 
  24   8   0       59.70       72.76     89.95 o 
   2   9   0      184.47      129.93     46.57 o 
   4   9   0       23.32      118.03     48.62 o 
   6   9   0      261.37      234.68     55.65 o 
   8   9   0      118.96      226.68     66.04 o 
  10   9   0      150.36      218.39     58.51 o 
  12   9   0       21.01      -59.29     74.13 o 
  14   9   0       17.35       57.68     77.67 o 
  16   9   0       42.56       72.77     81.21 o 
  18   9   0       84.32      214.01     96.90 o 
  20   9   0        8.10       69.38     84.38 o 
  22   9   0       96.15      280.74    102.65 o 
   0  10   0       47.56      -40.38     98.68 o 
   2  10   0        6.53      -54.72     76.37 o 
   4  10   0     2978.14     3132.66    122.49 o 
   6  10   0    14970.22    14758.26    257.85 o 
   8  10   0    10059.88     9003.34    295.52 o 
  10  10   0      934.86     1024.52    115.03 o 
  12  10   0     2003.62     2208.79    228.43 o 
  14  10   0       18.12      120.84     84.29 o 
  16  10   0       19.18      290.15     97.51 o 
  18  10   0       57.58       -4.75    102.78 o 
  20  10   0      627.09      853.14    133.33 o 
   2  11   0      584.83      419.23    173.95 o 
   4  11   0      235.29      146.57     64.60 o 
   6  11   0       37.16      -47.76     51.10 o 
   8  11   0      225.73      168.96     60.03 o 
  10  11   0      136.11      174.09     71.51 o 
  12  11   0       95.16      199.39     88.00 o 
  14  11   0        9.66       32.11     83.38 o 
  16  11   0        8.08      125.22     85.81 o 
  18  11   0       28.06       39.39     92.17 o 
   0  12   0     1236.15     1523.77    206.02 o 
   2  12   0      886.71      770.47    120.94 o 
   4  12   0      356.32      389.55    106.41 o 
   6  12   0     1676.90      918.04     95.48 o 
   8  12   0       20.42      -24.01     76.16 o 
  10  12   0      821.21     1031.82    106.53 o 
  12  12   0      561.14      616.41    114.27 o 
  14  12   0      151.75      422.84    105.36 o 
  16  12   0      410.14      504.78    112.33 o 
   2  13   0      115.59       11.41     93.65 o 
   4  13   0        0.22      -86.45     86.45 o 
   6  13   0       23.46       59.51    136.63 o 
   8  13   0       22.07      104.03    142.21 o 
  10  13   0        9.99       80.17     84.11 o 
  12  13   0       96.04      276.59    122.87 o 
   0  14   0     1453.64     1462.58    231.29 o 
   2  14   0     1563.88     1478.51    164.93 o 
   4  14   0      870.82      769.28    200.01 o 
   6  14   0      533.35      334.36    174.06 o 
   1   1   1    32827.58    32806.58    293.18 o 
   2   1   1     3653.01     3822.28     41.07 o 
   3   1   1     9079.74     9345.23     73.95 o 
   4   1   1       28.72       58.12     12.00 o 
   5   1   1    56669.37    56061.69    306.08 o 
   6   1   1     2316.01     2294.83     32.00 o 
   7   1   1     5896.88     5706.37     54.73 o 
   8   1   1      506.81      478.37     20.23 o 
   9   1   1     2674.96     3069.46     43.75 o 
  10   1   1      113.32      115.26     17.37 o 
  11   1   1    11605.51    12660.28    106.54 o 
  12   1   1      469.07      609.35     28.52 o 
  13   1   1     2239.02     2303.96     58.80 o 
  14   1   1      881.57      976.19     37.07 o 
  15   1   1        3.24       16.73     21.61 o 
  16   1   1      498.25      509.78     37.73 o 
  17   1   1      330.08      476.81     35.58 o 
  18   1   1        1.28      -10.80     29.21 o 
  19   1   1     1209.75     1248.14     52.45 o 
  20   1   1      269.51      245.38     41.53 o 
  21   1   1      219.58      271.66     47.27 o 
  22   1   1       22.76       90.30     51.70 o 
  23   1   1      185.10      196.29     59.51 o 
  24   1   1       37.78      -15.46     51.59 o 
  25   1   1      226.95      166.71     94.58 o 
  26   1   1        0.00      -66.16    124.83 o 
   0   2   1     5031.82     4294.59     43.04 o 
   1   2   1     1033.69     1036.21     15.64 o 
   2   2   1    52864.66    52202.63    267.35 o 
   3   2   1       64.65       39.52     12.21 o 
   4   2   1     1841.43     1600.91     38.13 o 
   5   2   1       83.38      117.89     13.32 o 
   6   2   1       71.83       96.43     13.50 o 
   7   2   1     2084.06     2196.37     33.22 o 
   8   2   1    12000.19    12728.79     97.12 o 
   9   2   1       49.44       86.94     15.32 o 
  10   2   1    23765.46    25676.26    172.41 o 
  11   2   1     3598.50     3585.51     61.49 o 
  12   2   1      351.39      433.58     26.20 o 
  13   2   1       47.03       62.46     20.46 o 
  14   2   1      907.01      832.10     35.35 o 
  15   2   1      162.75      181.48     25.43 o 
  16   2   1      141.13      128.10     26.10 o 
  17   2   1     1634.36     1633.19     52.11 o 
  18   2   1     1377.19     1859.19     62.64 o 
  19   2   1       14.65      -38.23     38.23 o 
  20   2   1      699.76      670.62     68.89 o 
  21   2   1        2.77      -45.04     45.04 o 
  22   2   1     2363.35     2580.10    121.00 o 
  23   2   1      267.02      144.43     58.10 o 
  24   2   1      270.64      233.30     66.39 o 
  25   2   1      120.44       72.88     58.30 o 
  26   2   1      518.78      558.96     82.67 o 
  27   2   1       31.47       74.19     95.72 o 
  28   2   1      206.37      303.96    115.03 o 
   1   3   1      284.54      181.42     11.15 o 
   2   3   1     5534.36     5228.53     48.19 o 
   3   3   1     3352.73     3397.01     55.54 o 
   4   3   1      161.22       82.15     11.30 o 
   5   3   1     4713.45     4967.14     53.61 o 
   6   3   1     6716.08     6672.80     59.64 o 
   7   3   1    38461.27    39092.66    219.92 o 
   8   3   1     4365.90     4278.82     63.18 o 
   9   3   1      198.06      257.78     23.24 o 
  10   3   1      348.94      479.30     23.84 o 
  11   3   1     2389.66     2317.52     44.33 o 
  12   3   1      112.00      127.01     20.72 o 
  13   3   1      245.62      397.63     27.23 o 
  14   3   1      195.18      232.10     30.90 o 
  15   3   1      244.88      227.76     29.41 o 
  16   3   1      164.05      127.41     38.13 o 
  17   3   1       59.13       12.67     42.88 o 
  18   3   1      364.49      211.18     54.65 o 
  19   3   1       11.30       95.14     53.29 o 
  20   3   1      215.09      153.55     67.15 o 
  21   3   1     2027.51     1933.88    193.24 o 
  22   3   1      547.90      717.98    115.73 o 
  23   3   1      313.69      396.73     99.02 o 
  24   3   1       43.77      -39.92     55.94 o 
  25   3   1       17.45       29.81     60.31 o 
  26   3   1        0.42      -39.66     58.54 o 
  27   3   1        0.85      -18.22     63.24 o 
  28   3   1       49.35       54.00     81.68 o 
  29   3   1      157.99      162.13    107.42 o 
   0   4   1    21095.13    20289.06    156.74 o 
   1   4   1     1363.75     1493.01     24.63 o 
   2   4   1    13441.00    13314.63     81.25 o 
   3   4   1     5459.58     5568.46     46.68 o 
   4   4   1     5866.40     6078.89     49.59 o 
   5   4   1     2084.94     2153.78     30.62 o 
   6   4   1     2356.20     2202.24     34.39 o 
   7   4   1      216.15      194.85     18.28 o 
   8   4   1    19984.34    20779.76    180.98 o 
   9   4   1     2359.21     2263.33     44.13 o 
  10   4   1     6244.12     6312.42     89.14 o 
  11   4   1      939.65     1012.79     37.01 o 
  12   4   1     3132.08     3170.51     57.13 o 
  13   4   1      263.23      301.61     31.95 o 
  14   4   1     3044.13     3216.92    114.30 o 
  15   4   1      217.92      182.56     44.83 o 
  16   4   1       81.42       43.99     43.56 o 
  17   4   1       34.33       27.12     45.64 o 
  18   4   1      877.07      772.34     70.13 o 
  19   4   1       63.10       62.93     52.56 o 
  20   4   1     1153.07      925.48     78.24 o 
  21   4   1     1154.42     1161.14     86.54 o 
  22   4   1      821.09      676.20     75.60 o 
  23   4   1       38.08      -53.03     53.03 o 
  24   4   1     1031.59     1240.27    142.46 o 
  25   4   1        4.40       36.10     62.03 o 
  26   4   1      751.27      654.22     83.54 o 
  27   4   1        4.50       69.10     63.75 o 
  28   4   1      256.09      348.16     76.37 o 
   1   5   1    10737.00    10468.78     74.22 o 
   2   5   1     3469.34     3370.66     39.81 o 
   3   5   1    28582.79    29609.93    156.96 o 
   4   5   1     5775.50     6216.24     54.72 o 
   5   5   1      436.79      422.41     18.75 o 
   6   5   1     1653.41     1763.03     30.11 o 
   7   5   1     5675.57     5436.69     53.21 o 
   8   5   1      363.81      458.45     23.66 o 
   9   5   1     2860.67     3079.10     54.20 o 
  10   5   1      794.97      921.45     45.43 o 
  11   5   1      632.79      636.50     58.18 o 
  12   5   1       51.04       67.18     37.02 o 
  13   5   1     3871.74     3869.64    103.47 o 
  14   5   1       65.82       55.76     40.87 o 
  15   5   1     1472.63     1623.80     82.41 o 
  16   5   1        6.80       17.59     44.05 o 
  17   5   1     5244.31     4671.07    127.04 o 
  18   5   1        4.45       39.31     48.30 o 
  19   5   1     1519.91     1600.09     93.07 o 
  20   5   1        1.20       53.01     53.15 o 
  21   5   1      553.83      586.77     74.40 o 
  22   5   1        0.62      -53.58     53.58 o 
  23   5   1      241.23      257.92     66.08 o 
  24   5   1        0.14      -25.02     57.46 o 
  25   5   1      440.03      414.98     75.85 o 
  26   5   1        2.71       57.07     62.01 o 
  27   5   1      352.17      392.58     75.91 o 
  28   5   1       57.90      113.92    105.36 o 
   0   6   1     1897.53     1833.05     47.51 o 
   1   6   1      298.26      379.96     23.48 o 
   2   6   1    18859.04    19284.56    119.13 o 
   3   6   1       84.28       26.14     15.02 o 
   4   6   1     1739.38     1713.03     32.95 o 
   5   6   1      611.51      667.95     23.79 o 
   6   6   1     5805.52     5081.78     52.77 o 
   7   6   1     2096.87     2062.34     37.45 o 
   8   6   1     2805.83     2462.40     57.88 o 
   9   6   1     1548.13     1685.18     54.21 o 
  10   6   1     1603.16     1457.34     56.07 o 
  11   6   1       20.56       -8.84     36.55 o 
  12   6   1     2863.87     2702.05     91.89 o 
  13   6   1      851.54      857.01     64.49 o 
  14   6   1     1118.79      849.87     66.99 o 
  15   6   1     1275.14      971.32     72.17 o 
  16   6   1     6631.11     6460.36    150.00 o 
  17   6   1       95.77       77.02     77.48 o 
  18   6   1     4314.89     4208.98    127.98 o 
  19   6   1      204.15       53.59     62.32 o 
  20   6   1     1301.57     1323.95     97.12 o 
  21   6   1       48.05        4.04     57.07 o 
  22   6   1      351.09      376.09     73.12 o 
  23   6   1       27.64       33.83     59.32 o 
  24   6   1       21.37       67.96     62.93 o 
  25   6   1       12.45       55.42     63.79 o 
  26   6   1       79.77       76.35     65.70 o 
  27   6   1        0.18      -24.23     78.22 o 
   1   7   1     5997.65     6082.18     62.49 o 
   2   7   1     3375.92     3149.07     45.43 o 
   3   7   1     3286.36     2925.28     44.31 o 
   4   7   1     2636.13     2413.47     40.82 o 
   5   7   1     2789.73     2465.15     46.11 o 
   6   7   1      306.20      276.82     27.09 o 
   7   7   1     1799.22     1750.01     64.76 o 
   8   7   1      114.23      112.85     27.59 o 
   9   7   1     4648.29     4539.08     77.63 o 
  10   7   1      235.95      253.46     33.40 o 
  11   7   1      144.69      191.97     34.88 o 
  12   7   1       38.57        7.76     33.72 o 
  13   7   1       28.16       69.34     48.46 o 
  14   7   1      284.21      232.86     56.88 o 
  15   7   1     8823.81     8765.92    188.51 o 
  16   7   1       60.09      137.21     57.24 o 
  17   7   1     3067.32     2697.38    111.06 o 
  18   7   1      424.60      369.02     67.29 o 
  19   7   1      721.78      656.98     74.70 o 
  20   7   1       12.81      -77.76     88.90 o 
  21   7   1      175.46      233.83     66.15 o 
  22   7   1        0.67       -6.97     58.17 o 
  23   7   1       22.39       77.63     63.23 o 
  24   7   1        1.34       64.62     65.23 o 
  25   7   1       90.88      173.10     70.42 o 
   0   8   1      543.67      453.92     36.94 o 
   1   8   1      459.44      410.93     25.63 o 
   2   8   1     6598.50     6095.69     70.43 o 
   3   8   1      702.79      826.64     35.07 o 
   4   8   1     4395.58     4536.76     69.98 o 
   5   8   1      326.15      292.34     33.64 o 
   6   8   1     1736.65     1611.38     74.22 o 
   7   8   1     1291.94     1302.85     52.25 o 
   8   8   1      603.05      786.91     57.82 o 
   9   8   1      171.00      168.12     35.44 o 
  10   8   1     4353.94     4479.08     84.35 o 
  11   8   1      166.23       93.48     37.36 o 
  12   8   1       26.90       53.18     47.07 o 
  13   8   1      113.54      156.33     56.03 o 
  14   8   1     1198.69     1262.13     87.72 o 
  15   8   1        2.94       14.01     52.35 o 
  16   8   1     1020.56      959.76     81.69 o 
  17   8   1        2.72        2.88     71.06 o 
  18   8   1     1532.91     1451.47     97.97 o 
  19   8   1      321.06      293.04     69.62 o 
  20   8   1      340.14      309.39     68.76 o 
  21   8   1        5.94      -24.72     56.67 o 
  22   8   1      539.26      487.22     79.71 o 
  23   8   1       11.59       42.55     71.54 o 
  24   8   1      247.81      347.93     75.69 o 
   1   9   1      163.83      135.33     27.58 o 
   2   9   1     1244.53     1122.82     45.81 o 
   3   9   1     5368.04     5043.62     85.43 o 
   4   9   1     2112.21     1943.20     61.48 o 
   5   9   1     3762.18     3690.81     76.69 o 
   6   9   1     2570.31     2370.75     66.98 o 
   7   9   1     3400.51     3276.57     92.96 o 
   8   9   1       47.91      130.25     36.58 o 
   9   9   1     7273.83     6991.91    119.95 o 
  10   9   1        0.25      -10.19     38.17 o 
  11   9   1      401.42      292.48     50.45 o 
  12   9   1        3.75      -29.71     50.69 o 
  13   9   1      527.90      592.12     72.59 o 
  14   9   1      495.99      409.57     78.77 o 
  15   9   1        5.43      -21.03     53.02 o 
  16   9   1        2.16      -52.60     52.60 o 
  17   9   1      954.53     1007.11     88.55 o 
  18   9   1       46.18       98.32     61.21 o 
  19   9   1      100.53       30.40     60.87 o 
  20   9   1       87.09       49.78     59.42 o 
  21   9   1      444.23      547.05     83.75 o 
  22   9   1       76.60       52.35     78.91 o 
   0  10   1      120.24       -4.57     55.29 o 
   1  10   1      547.85      418.21     49.00 o 
   2  10   1       38.91      -36.71     36.71 o 
   3  10   1      299.46      298.08     43.84 o 
   4  10   1     6141.38     6148.35    100.96 o 
   5  10   1      157.73      321.86     44.72 o 
   6  10   1      540.89      909.99     52.90 o 
   7  10   1     2567.00     2354.49     73.13 o 
   8  10   1      396.00      678.97     50.79 o 
   9  10   1      607.15      708.27     55.82 o 
  10  10   1     3883.31     3790.12     95.43 o 
  11  10   1      233.17      231.54     59.86 o 
  12  10   1     1072.56     1119.97     79.01 o 
  13  10   1       20.11       75.24     57.13 o 
  14  10   1      139.38      235.45     63.25 o 
  15  10   1       80.97       47.55     59.71 o 
  16  10   1      624.73      811.17     84.67 o 
  17  10   1       81.74       84.58     60.30 o 
  18  10   1       91.36      183.48     68.32 o 
  19  10   1        4.37       24.59     61.79 o 
  20  10   1       58.46      192.04     68.09 o 
  21  10   1       24.51      104.40    160.33 o 
   1  11   1       27.90      -64.68     64.68 o 
   2  11   1      225.42      297.41     65.07 o 
   3  11   1       19.20      -45.64     45.64 o 
   4  11   1        5.91       -9.35     40.88 o 
   5  11   1      437.24      347.04     51.61 o 
   6  11   1        0.02      -26.14     38.86 o 
   7  11   1        1.71       41.21     50.77 o 
   8  11   1       19.06      153.46     45.63 o 
   9  11   1     1118.71     1324.52     74.74 o 
  10  11   1        5.27      113.61     49.10 o 
  11  11   1      154.05      291.60     57.88 o 
  12  11   1       18.07       76.27     56.78 o 
  13  11   1       79.11      187.03     71.34 o 
  14  11   1       62.89        4.73     53.89 o 
  15  11   1      180.03      190.75     64.36 o 
  16  11   1       27.72      106.39     64.07 o 
  17  11   1       16.93       90.94     61.93 o 
  18  11   1        2.72       12.47     59.37 o 
  19  11   1       16.51      326.94    120.58 o 
   0  12   1       14.97      -15.12     83.11 o 
   1  12   1        0.19      -54.92     54.92 o 
   2  12   1       52.64       80.61     62.17 o 
   3  12   1        4.82      -10.31     59.65 o 
   4  12   1       70.79        5.47     58.92 o 
   5  12   1       15.11       -2.00     50.94 o 
   6  12   1        5.95       14.23     50.15 o 
   7  12   1       17.13        5.08     48.89 o 
   8  12   1      565.75      563.63    136.88 o 
   9  12   1       82.69      104.38     54.67 o 
  10  12   1      169.00      294.29     72.37 o 
  11  12   1       17.84       86.88     57.76 o 
  12  12   1       35.38      111.97     62.27 o 
  13  12   1        0.30       27.70     58.98 o 
  14  12   1      359.78      471.23     79.14 o 
  15  12   1       41.94      147.55     63.43 o 
  16  12   1        2.66      126.30     62.54 o 
  17  12   1        1.10      390.78    163.25 o 
   1  13   1        0.09       14.76     65.38 o 
   2  13   1       25.55      -47.47     82.44 o 
   3  13   1       83.62       26.07     66.31 o 
   4  13   1        5.36      -60.25     60.25 o 
   5  13   1      125.32       73.97     81.94 o 
   6  13   1        0.20      135.89    134.47 o 
   7  13   1      478.96      357.97    117.07 o 
   8  13   1        0.07       12.58     74.84 o 
   9  13   1      153.17      205.35     68.01 o 
  10  13   1       60.61      170.39     74.02 o 
  11  13   1       52.57      144.87     82.33 o 
  12  13   1       38.73      130.82     88.37 o 
  13  13   1       33.49      265.67     76.33 o 
   0  14   1       18.31       87.27    106.48 o 
   1  14   1       52.33      -35.64     72.02 o 
   2  14   1       23.75       16.77     74.29 o 
   3  14   1       49.81       35.41     90.11 o 
   4  14   1       33.06      -40.68     80.91 o 
   5  14   1       14.18     -172.48    178.52 o 
   6  14   1        2.09      -93.07     93.07 o 
   2   0   2     2927.15     2916.34     51.91 o 
   3   0   2      632.97      843.02     23.42 o 
   4   0   2     9469.68     9474.44     92.26 o 
   5   0   2       36.25       43.20     16.95 o 
   6   0   2      426.61      456.00     45.26 o 
   7   0   2       37.88      122.57     19.31 o 
   8   0   2     1417.43     1577.41     44.07 o 
   9   0   2      561.91      547.01     32.16 o 
  10   0   2      172.42      210.40     47.36 o 
  11   0   2      388.30      567.16     40.64 o 
  12   0   2     2096.40     2226.76     98.66 o 
  13   0   2      745.50      824.48     50.46 o 
  14   0   2     3359.65     3233.52    106.95 o 
  15   0   2       18.49      -16.61     30.25 o 
  16   0   2        1.11      -18.37     30.94 o 
  17   0   2      287.50      410.75     49.31 o 
  18   0   2     4095.12     3979.95    104.75 o 
  19   0   2      317.95      402.22     56.69 o 
  20   0   2     2178.72     2113.10     89.83 o 
  21   0   2      286.32      292.86     58.36 o 
  22   0   2       57.00       44.43     62.32 o 
  23   0   2      150.63       52.18     65.74 o 
  24   0   2      259.92      314.44    140.61 o 
   1   1   2    97514.59    96239.46    666.47 o 
   2   1   2    11256.30    11584.66     85.40 o 
   3   1   2     4736.37     5885.25     50.18 o 
   4   1   2   187054.47   184078.61   1013.03 o 
   5   1   2    52779.57    53776.02    295.23 o 
   6   1   2      312.49      392.49     18.40 o 
   7   1   2    10878.84     9173.52     74.12 o 
   8   1   2    12376.88    12241.87     98.05 o 
   9   1   2     8598.58     8025.57     91.76 o 
  10   1   2     7202.88     7361.10     73.12 o 
  11   1   2      669.18     1107.72     33.85 o 
  12   1   2      138.92      124.06     21.17 o 
  13   1   2     7140.00     7567.81     83.77 o 
  14   1   2        1.05       -2.64     20.23 o 
  15   1   2     8976.24     8689.05     96.68 o 
  16   1   2       60.25       52.91     26.32 o 
  17   1   2     9282.94     9250.83    106.87 o 
  18   1   2      125.86      155.50     32.68 o 
  19   1   2     6304.87     5865.39     91.56 o 
  20   1   2       14.70      -35.77     35.77 o 
  21   1   2     4627.48     4572.46    102.16 o 
  22   1   2       14.70       13.88     47.00 o 
  23   1   2      541.10      601.26     83.55 o 
  24   1   2       61.27       24.59     65.64 o 
  25   1   2      574.17      550.93     87.80 o 
  26   1   2       17.25     -111.99    111.99 o 
  27   1   2     1434.71     1382.27    210.20 o 
   0   2   2     5137.29     4737.45     46.63 o 
   1   2   2      361.15      288.64     16.33 o 
   2   2   2      722.56      676.49     25.45 o 
   3   2   2      447.97      512.24     18.75 o 
   4   2   2       38.97       38.49     13.87 o 
   5   2   2      819.72      806.81     34.07 o 
   6   2   2     1374.10     1278.35     25.74 o 
   7   2   2     2828.93     2616.89     35.77 o 
   8   2   2      553.91      616.77     21.87 o 
   9   2   2      480.70      420.91     21.97 o 
  10   2   2     1116.55     1381.44     34.18 o 
  11   2   2      552.78      590.78     27.07 o 
  12   2   2      267.18      416.99     26.12 o 
  13   2   2      346.61      427.55     27.39 o 
  14   2   2       13.32      -19.86     19.86 o 
  15   2   2        4.95      -11.89     25.18 o 
  16   2   2      412.17      341.94     30.40 o 
  17   2   2      104.55      128.22     32.26 o 
  18   2   2       16.20      204.11     40.59 o 
  19   2   2      509.35      375.00     52.64 o 
  20   2   2      636.50      675.97     67.09 o 
  21   2   2      188.28      157.43     56.71 o 
  22   2   2        1.89      109.58     54.51 o 
  23   2   2        0.33      -43.44     51.22 o 
  24   2   2        6.73      -18.28     64.60 o 
  25   2   2        0.04      -52.55     52.55 o 
  26   2   2      147.61       77.43     70.20 o 
  27   2   2        2.51       47.56     76.32 o 
  28   2   2       19.72       71.87    141.98 o 
  29   2   2       55.38      134.30    150.74 o 
   1   3   2    45830.47    44563.35    204.87 o 
   2   3   2     2993.65     2946.68     31.17 o 
   3   3   2    27135.76    27199.43    156.09 o 
   4   3   2        0.97       18.06     13.14 o 
   5   3   2    15569.66    15336.40    122.18 o 
   6   3   2       77.62       84.26     15.76 o 
   7   3   2    13356.31    13580.00    101.76 o 
   8   3   2       48.24       27.23     20.48 o 
   9   3   2      101.94       40.28     14.83 o 
  10   3   2     3772.68     3860.67     51.97 o 
  11   3   2    17549.86    18158.67    163.21 o 
  12   3   2     2544.57     2644.99     48.60 o 
  13   3   2    26161.46    25333.77    183.04 o 
  14   3   2       22.96        4.98     20.23 o 
  15   3   2     4596.79     4193.08     80.61 o 
  16   3   2       80.08        1.08     28.11 o 
  17   3   2       13.66        5.58     41.93 o 
  18   3   2        1.14      -43.09     48.18 o 
  19   3   2     4539.75     4273.98    145.43 o 
  20   3   2      149.58      220.60     57.24 o 
  21   3   2       95.90      138.14     55.55 o 
  22   3   2      225.20      272.87     60.25 o 
  23   3   2     1487.84     1602.13     97.86 o 
  24   3   2       84.92      157.74     62.52 o 
  25   3   2      649.90      726.26     80.58 o 
  26   3   2       49.78      126.14     64.04 o 
  27   3   2       99.86      127.24     66.31 o 
  28   3   2      107.86       43.02     76.79 o 
  29   3   2      200.10       -9.43     95.08 o 
   0   4   2      248.66      291.26     23.94 o 
   1   4   2     1327.36     1175.01     22.81 o 
   2   4   2     1844.16     1651.45     25.63 o 
   3   4   2     5262.84     4714.33     43.45 o 
   4   4   2     1586.08     1706.58     26.47 o 
   5   4   2     1312.65     1202.35     26.45 o 
   6   4   2     6283.40     6246.92     57.80 o 
   7   4   2      156.58      157.55     15.46 o 
   8   4   2     1512.00     1809.63     55.29 o 
   9   4   2     3404.50     3837.55     53.43 o 
  10   4   2      303.68      318.31     21.88 o 
  11   4   2     1330.60     1419.98     40.13 o 
  12   4   2        0.33      -16.39     22.87 o 
  13   4   2      317.61      332.59     32.86 o 
  14   4   2       63.96       84.09     38.44 o 
  15   4   2        3.55       -3.19     38.37 o 
  16   4   2      150.19      144.10     47.11 o 
  17   4   2       69.49       -0.86     44.13 o 
  18   4   2      114.99      231.42     54.58 o 
  19   4   2      124.53       43.12     52.32 o 
  20   4   2       39.21      -21.57     48.51 o 
  21   4   2      287.62      279.63     70.00 o 
  22   4   2       25.88        2.71     55.35 o 
  23   4   2       62.92       -3.58     58.49 o 
  24   4   2       21.52        9.95     81.62 o 
  25   4   2       30.31      -17.55     60.14 o 
  26   4   2       31.80      151.40     66.90 o 
  27   4   2       13.96      107.20     68.00 o 
  28   4   2        5.68       37.56     64.24 o 
   1   5   2     9158.50    10030.30     72.40 o 
   2   5   2     4916.28     4976.06     49.30 o 
   3   5   2      179.46      158.08     16.96 o 
   4   5   2       15.28       -1.50     13.08 o 
   5   5   2     6334.86     5932.75     53.07 o 
   6   5   2      613.14      678.04     24.22 o 
   7   5   2    13795.75    13948.43    102.53 o 
   8   5   2     1254.98     1305.78     32.13 o 
   9   5   2      277.87      234.20     29.40 o 
  10   5   2     1862.04     2147.74     50.61 o 
  11   5   2     5887.84     6141.54    121.47 o 
  12   5   2        3.10       29.24     35.71 o 
  13   5   2     7094.28     7356.83    167.33 o 
  14   5   2      114.53      140.73     42.98 o 
  15   5   2      168.24      306.86     51.31 o 
  16   5   2        2.94      -39.72     39.72 o 
  17   5   2     1617.70     2041.32     95.00 o 
  18   5   2       98.59       63.99     50.35 o 
  19   5   2      283.46      387.06     64.29 o 
  20   5   2        4.64      -28.38     52.39 o 
  21   5   2       60.74      102.20     70.65 o 
  22   5   2       66.84       22.06     56.41 o 
  23   5   2      316.01      200.33     65.57 o 
  24   5   2      153.02      180.50     65.55 o 
  25   5   2      504.70      494.05     78.25 o 
  26   5   2        7.37       24.15     62.19 o 
  27   5   2       18.43      175.57     68.84 o 
  28   5   2        9.74      109.32     88.73 o 
   0   6   2     4692.85     4871.56     73.34 o 
   1   6   2      576.49      575.27     24.43 o 
   2   6   2       81.34       96.90     22.82 o 
   3   6   2      379.59      370.88     20.29 o 
   4   6   2       78.01       46.02     15.76 o 
   5   6   2      680.18      811.20     25.29 o 
   6   6   2      437.26      524.98     24.35 o 
   7   6   2       18.12       29.44     18.43 o 
   8   6   2      182.68      239.88     23.06 o 
   9   6   2      961.51      962.66     67.52 o 
  10   6   2     2629.59     2611.99     68.50 o 
  11   6   2      166.39      143.62     33.96 o 
  12   6   2      325.67      408.75     52.55 o 
  13   6   2      159.97      130.17     52.43 o 
  14   6   2      168.34      171.78     48.63 o 
  15   6   2       69.78       81.40     49.48 o 
  16   6   2      636.24      720.90     71.00 o 
  17   6   2      454.69      447.32     64.19 o 
  18   6   2       21.24       84.37     72.54 o 
  19   6   2       33.30       40.61     52.78 o 
  20   6   2       33.34       73.88     55.89 o 
  21   6   2        9.48        4.04     55.99 o 
  22   6   2       51.54      123.29     62.37 o 
  23   6   2        0.97      -12.55     60.35 o 
  24   6   2       32.84       47.27     62.50 o 
  25   6   2      134.00      230.08     72.10 o 
  26   6   2      174.66      308.52     74.27 o 
  27   6   2       71.20      -55.00    111.83 o 
   1   7   2       57.20       96.52     18.62 o 
   2   7   2        4.29       16.97     17.22 o 
   3   7   2      712.69     1044.82     30.73 o 
   4   7   2     2058.06     2001.99     40.29 o 
   5   7   2      325.54      353.21     26.22 o 
   6   7   2      301.29      322.20     28.33 o 
   7   7   2     1329.18     1361.47     47.38 o 
   8   7   2      365.27      450.45     35.41 o 
   9   7   2       72.40      125.37     28.62 o 
  10   7   2        1.00       -6.89     28.25 o 
  11   7   2      986.20      781.77     46.94 o 
  12   7   2      749.87      780.78     65.79 o 
  13   7   2     4201.03     4352.78    130.19 o 
  14   7   2       87.46      134.18     54.32 o 
  15   7   2      488.41      955.57     77.39 o 
  16   7   2       33.62       57.49     53.41 o 
  17   7   2       99.38      117.48     56.75 o 
  18   7   2       12.16       69.97     54.45 o 
  19   7   2        0.01       50.06     54.04 o 
  20   7   2       85.69       72.63     75.35 o 
  21   7   2        0.21      -52.26     52.26 o 
  22   7   2       25.86       70.26     61.12 o 
  23   7   2      106.85       94.53     66.17 o 
  24   7   2       12.12        0.59     59.81 o 
  25   7   2       51.15       50.80     64.79 o 
   0   8   2        3.27      -26.54     26.66 o 
   1   8   2      449.41      408.15     26.06 o 
   2   8   2        0.10       27.87     20.35 o 
   3   8   2      889.85      819.17     35.72 o 
   4   8   2      727.10      837.87     40.55 o 
   5   8   2      172.81      237.65     41.33 o 
   6   8   2       89.62       86.88     29.62 o 
   7   8   2      401.10      413.79     37.81 o 
   8   8   2      220.28      302.94     35.38 o 
   9   8   2     1478.06     1455.17     55.93 o 
  10   8   2       68.31      197.55     37.44 o 
  11   8   2     1661.37     1610.84     71.39 o 
  12   8   2       86.04       12.40     43.37 o 
  13   8   2      923.56      841.02     65.24 o 
  14   8   2      352.12      465.31     65.64 o 
  15   8   2       26.88       39.38     55.69 o 
  16   8   2      293.82      293.15    107.16 o 
  17   8   2      717.69      715.08     96.32 o 
  18   8   2      317.43      216.59     63.50 o 
  19   8   2      650.08      582.68     84.27 o 
  20   8   2       32.76       31.16     56.00 o 
  21   8   2      118.48      108.09     65.32 o 
  22   8   2      102.45      141.50     66.53 o 
  23   8   2      366.86      378.68     76.79 o 
  24   8   2      399.35      680.87    119.51 o 
   1   9   2      142.67       -7.67     34.65 o 
   2   9   2      149.54      214.99     31.84 o 
   3   9   2      177.36      318.91     55.37 o 
   4   9   2       22.45       81.79     32.66 o 
   5   9   2     7663.73     7587.75    106.86 o 
   6   9   2       94.87      212.34     37.52 o 
   7   9   2      800.18      802.25     49.40 o 
   8   9   2      995.47     1239.38     77.68 o 
   9   9   2      173.31      247.23     40.11 o 
  10   9   2      129.47      140.15     42.45 o 
  11   9   2       30.13      246.33     49.17 o 
  12   9   2      440.69      400.40     59.77 o 
  13   9   2     2032.22     1873.27    139.06 o 
  14   9   2        8.54       38.14     55.00 o 
  15   9   2       55.48      -34.71     53.98 o 
  16   9   2       22.77       15.31     58.51 o 
  17   9   2       79.74      166.48     62.51 o 
  18   9   2       83.71       59.46     59.30 o 
  19   9   2      104.22      109.57     64.76 o 
  20   9   2       92.73      132.12     64.91 o 
  21   9   2       23.42       60.89     61.52 o 
  22   9   2       24.59       30.23     61.62 o 
   0  10   2        0.32      -65.66     65.66 o 
   1  10   2      128.49      137.51     47.70 o 
   2  10   2        2.60      -33.55     33.55 o 
   3  10   2      467.14      425.52     46.14 o 
   4  10   2       28.09      134.75     37.63 o 
   5  10   2       68.41       46.67     37.21 o 
   6  10   2       89.56       82.95     37.65 o 
   7  10   2     1364.11     1475.38     62.98 o 
   8  10   2      281.66      363.32     48.28 o 
   9  10   2      610.19      751.58     57.44 o 
  10  10   2       68.20      265.50     46.83 o 
  11  10   2      100.68       99.80     57.63 o 
  12  10   2      269.53      430.65     62.51 o 
  13  10   2        5.58       53.38     57.12 o 
  14  10   2      355.32      464.68     70.77 o 
  15  10   2        5.97       69.74     57.29 o 
  16  10   2      139.84      238.93     67.58 o 
  17  10   2      228.59      373.78     86.10 o 
  18  10   2       20.47      131.95     95.83 o 
  19  10   2      124.81       54.32     88.70 o 
  20  10   2        6.46       75.99     60.81 o 
   1  11   2     3125.74     2851.70    112.45 o 
   2  11   2      209.41      236.14     54.33 o 
   3  11   2      353.32      420.81     60.70 o 
   4  11   2       10.40      -30.73     40.28 o 
   5  11   2     1196.61     1063.93     88.12 o 
   6  11   2       53.91       77.55     42.01 o 
   7  11   2     3496.83     3641.08     93.75 o 
   8  11   2       74.25       97.55     43.68 o 
   9  11   2     2428.51     2451.87    104.34 o 
  10  11   2      304.51      431.17     62.46 o 
  11  11   2     2586.89     2629.00    104.86 o 
  12  11   2        6.93       60.10     51.16 o 
  13  11   2      475.75      564.63     76.34 o 
  14  11   2        4.93      -32.74     55.65 o 
  15  11   2      172.84      259.90     66.76 o 
  16  11   2       11.68      105.20     69.67 o 
  17  11   2       72.57       92.32     63.48 o 
  18  11   2        4.52       25.27     56.14 o 
  19  11   2      506.10      675.57    194.12 o 
   0  12   2       44.08      -58.67     79.01 o 
   1  12   2        4.10        2.03     59.08 o 
   2  12   2       35.48       19.35     59.33 o 
   3  12   2        2.28      -55.07     55.07 o 
   4  12   2        0.85      -56.12     56.12 o 
   5  12   2       98.02       18.25     51.61 o 
   6  12   2      130.38      172.10     65.58 o 
   7  12   2       24.51      -30.53     48.31 o 
   8  12   2       23.12      103.69     59.39 o 
   9  12   2       22.46       28.06     50.62 o 
  10  12   2        7.46      130.31     61.08 o 
  11  12   2       10.03      132.18     56.78 o 
  12  12   2       41.07      108.33     55.97 o 
  13  12   2      140.05      235.86     68.40 o 
  14  12   2        0.96      122.63     64.70 o 
  15  12   2       25.81      158.96     64.40 o 
  16  12   2        7.21      172.71     66.33 o 
   1  13   2     1968.36     1948.06    117.23 o 
   2  13   2       41.52      117.26     70.04 o 
   3  13   2     1127.07     1106.15     98.36 o 
   4  13   2        0.27      -73.89     73.89 o 
   5  13   2      935.25      834.75    108.87 o 
   6  13   2        5.37      -45.88     74.78 o 
   7  13   2      558.46      593.72    190.02 o 
   8  13   2        4.52       12.92     79.78 o 
   9  13   2      976.67      904.49    108.93 o 
  10  13   2        7.52      142.83     69.93 o 
  11  13   2     1744.62     1752.61    126.61 o 
  12  13   2       30.55      155.42     83.18 o 
  13  13   2      302.24      462.19    113.81 o 
   0  14   2        2.30      -17.79    101.38 o 
   1  14   2        9.11      -41.43     71.08 o 
   2  14   2        1.53       -7.55     72.70 o 
   3  14   2        9.30      -61.49     81.83 o 
   4  14   2        0.70      -78.56     78.56 o 
   5  14   2       30.33       16.16    121.12 o 
   6  14   2       20.35      -36.08     94.97 o 
   7  14   2        3.52       98.65    152.03 o 
   1   1   3      731.34      838.48     25.76 o 
   2   1   3    12382.72    12127.24     84.66 o 
   3   1   3      275.77      182.85     14.64 o 
   4   1   3     6295.44     7089.62     61.91 o 
   5   1   3   120100.18   119292.52    589.45 o 
   6   1   3    36942.56    37917.97    219.42 o 
   7   1   3    33735.32    34352.25    204.79 o 
   8   1   3    19352.64    20902.04    139.81 o 
   9   1   3     1093.37     1032.77     28.82 o 
  10   1   3      156.74      198.81     18.87 o 
  11   1   3     8162.43     8656.94     84.10 o 
  12   1   3     2232.26     2406.12     46.21 o 
  13   1   3     1659.95     1651.11     42.06 o 
  14   1   3     3281.44     3161.36     72.69 o 
  15   1   3       54.78       73.64     23.23 o 
  16   1   3        0.07       -2.73     23.44 o 
  17   1   3     1173.34     1293.95     63.51 o 
  18   1   3       24.30       93.43     32.82 o 
  19   1   3     2010.67     1927.66     65.36 o 
  20   1   3       60.57       -8.12     35.08 o 
  21   1   3      196.86      276.79     48.55 o 
  22   1   3       76.35       13.95     46.44 o 
  23   1   3      819.89      815.93     85.41 o 
  24   1   3      252.64      186.33     72.89 o 
  25   1   3      831.90      828.73     95.62 o 
  26   1   3        2.18       46.58    134.33 o 
  27   1   3       67.62      -30.20    139.35 o 
   0   2   3    19527.43    17975.84    127.38 o 
   1   2   3     3030.46     3474.27     35.90 o 
   2   2   3    13274.57    13733.87     91.19 o 
   3   2   3    10546.99    10548.18     77.04 o 
   4   2   3     2441.06     2414.70     50.74 o 
   5   2   3     6510.96     6541.95     89.83 o 
   6   2   3     8968.47     8682.23     77.34 o 
   7   2   3     4079.41     3740.47     41.19 o 
   8   2   3       20.51        1.70     11.62 o 
   9   2   3        8.06      -12.75     12.75 o 
  10   2   3     7225.51     7325.34     74.50 o 
  11   2   3      254.81      207.51     20.99 o 
  12   2   3     8618.89     8322.97     85.55 o 
  13   2   3      169.98      152.07     27.55 o 
  14   2   3      723.24      683.40     33.02 o 
  15   2   3        0.60      -19.73     20.93 o 
  16   2   3      110.08       75.55     24.74 o 
  17   2   3       83.72       79.79     30.68 o 
  18   2   3     8439.26     8003.01    131.87 o 
  19   2   3       16.76      -36.08     36.08 o 
  20   2   3     1152.51     1249.54    111.76 o 
  21   2   3        5.35        3.00     47.78 o 
  22   2   3     2503.99     2430.25    162.71 o 
  23   2   3       15.55       37.10     54.02 o 
  24   2   3       77.09       58.54     55.76 o 
  25   2   3        0.04      -49.92     72.42 o 
  26   2   3       91.23      147.30     75.78 o 
  27   2   3      197.96      216.76     84.70 o 
  28   2   3      363.55      145.69    155.93 o 
  29   2   3       13.27      -69.68    152.27 o 
   1   3   3       58.38       64.47     11.01 o 
   2   3   3     2462.89     2485.03     30.04 o 
   3   3   3     5613.86     5421.97     51.28 o 
   4   3   3     7638.42     7239.57     62.44 o 
   5   3   3       82.72      118.02     15.76 o 
   6   3   3      442.62      374.59     21.97 o 
   7   3   3    29270.50    29153.42    204.11 o 
   8   3   3     2415.74     2672.77     37.53 o 
   9   3   3     4420.90     4325.46     52.46 o 
  10   3   3       61.20       69.80     19.83 o 
  11   3   3     3965.35     3584.75     52.97 o 
  12   3   3     5307.29     5541.97     68.15 o 
  13   3   3      952.24     1025.22     35.95 o 
  14   3   3        0.05       12.09     25.45 o 
  15   3   3       91.33      107.40     30.56 o 
  16   3   3       29.45        4.60     28.58 o 
  17   3   3      824.91      801.98     50.50 o 
  18   3   3      220.59      169.65     52.88 o 
  19   3   3       43.61       42.22     47.55 o 
  20   3   3      663.96      818.89     97.70 o 
  21   3   3     2500.36     2507.69    104.60 o 
  22   3   3       58.20       32.53     80.01 o 
  23   3   3      961.37     1098.07     99.59 o 
  24   3   3       13.68      -23.39     55.58 o 
  25   3   3      514.05      605.03     77.96 o 
  26   3   3       47.90       16.12     64.40 o 
  27   3   3       83.78       78.80     65.22 o 
  28   3   3       14.86       72.66     83.40 o 
  29   3   3       65.68       95.21    125.72 o 
   0   4   3    10178.74    10538.63     98.32 o 
   1   4   3     6593.40     6401.54     50.62 o 
   2   4   3     4456.04     4569.77     41.60 o 
   3   4   3     3358.18     3460.99     35.75 o 
   4   4   3    15139.65    15026.74     99.57 o 
   5   4   3     3109.40     2986.17     37.87 o 
   6   4   3    14608.81    13790.79     99.87 o 
   7   4   3      182.69      183.85     20.95 o 
   8   4   3    33149.56    34116.73    218.12 o 
   9   4   3     3545.13     3599.28     55.69 o 
  10   4   3        7.57      -16.08     16.08 o 
  11   4   3     1106.69     1086.57     61.19 o 
  12   4   3      476.46      546.50     36.65 o 
  13   4   3     1804.73     1982.77     57.01 o 
  14   4   3     3741.06     3672.50     75.27 o 
  15   4   3      830.24      725.09     60.66 o 
  16   4   3     2156.02     1998.37     86.25 o 
  17   4   3      613.31      563.35     65.26 o 
  18   4   3     1381.00     1375.19     82.64 o 
  19   4   3      337.20      217.16     57.24 o 
  20   4   3     1655.68     1488.49    101.14 o 
  21   4   3      213.66      139.14     57.68 o 
  22   4   3      137.90       86.11     57.55 o 
  23   4   3       52.39      -53.41     54.59 o 
  24   4   3       18.04       -6.10     77.51 o 
  25   4   3      126.21      149.25     66.67 o 
  26   4   3        1.69      -50.75     59.73 o 
  27   4   3       45.94        1.63     65.33 o 
  28   4   3      103.19      121.64     67.30 o 
   1   5   3    11652.24    10981.82     77.63 o 
   2   5   3      816.63     1007.27     24.88 o 
   3   5   3    51437.85    53657.07    256.97 o 
   4   5   3      314.82      323.73     18.75 o 
   5   5   3       37.95        1.71     13.62 o 
   6   5   3      150.59      126.36     16.87 o 
   7   5   3     3658.19     3456.81     45.34 o 
   8   5   3      902.52      992.99     34.71 o 
   9   5   3     7236.45     7291.32     82.86 o 
  10   5   3     2596.27     2320.46     60.60 o 
  11   5   3     3229.94     3291.81     70.66 o 
  12   5   3      518.46      554.67     44.62 o 
  13   5   3     6983.38     6567.63    165.58 o 
  14   5   3        4.60      -32.01     36.33 o 
  15   5   3     2261.71     2176.64     88.87 o 
  16   5   3      114.10      103.82     50.58 o 
  17   5   3     1651.02     1637.14    102.06 o 
  18   5   3        0.08        3.05     47.23 o 
  19   5   3      974.78     1141.01     95.36 o 
  20   5   3       52.44       71.36     53.70 o 
  21   5   3     2408.13     2463.03    112.29 o 
  22   5   3      380.97      393.15     70.03 o 
  23   5   3      335.31      296.08     68.25 o 
  24   5   3        0.19      131.68     64.27 o 
  25   5   3      744.88      864.93     88.59 o 
  26   5   3        5.43       63.37     67.04 o 
  27   5   3      592.81      710.66     86.91 o 
  28   5   3       18.99       -4.89     82.46 o 
   0   6   3      435.72      834.19     39.36 o 
   1   6   3        8.00      -14.31     14.31 o 
   2   6   3     1125.81     1035.01     28.34 o 
   3   6   3     2370.57     2185.65     36.15 o 
   4   6   3     4830.70     4710.97     50.70 o 
   5   6   3      888.66      850.37     25.45 o 
   6   6   3    11923.08    10968.72     95.85 o 
   7   6   3     1414.94     1478.02     38.30 o 
   8   6   3     6507.90     6569.37     81.07 o 
   9   6   3     1216.63     1166.18     44.61 o 
  10   6   3     6217.78     6393.76    101.81 o 
  11   6   3      140.98       88.84     32.39 o 
  12   6   3     4161.11     3879.23    112.36 o 
  13   6   3       76.21       64.55     43.61 o 
  14   6   3       78.84       41.68     45.88 o 
  15   6   3      508.45      619.84     64.30 o 
  16   6   3     3373.20     3315.02    113.58 o 
  17   6   3      262.64      195.61     58.23 o 
  18   6   3      835.93      755.01     75.08 o 
  19   6   3       97.08      145.12     55.46 o 
  20   6   3      537.49      613.84     74.91 o 
  21   6   3       19.67      -24.96     54.73 o 
  22   6   3      228.05      316.02     74.20 o 
  23   6   3       48.43       56.02     62.23 o 
  24   6   3      370.93      461.77     77.63 o 
  25   6   3        0.54       18.50     62.56 o 
  26   6   3      497.78      628.07     84.98 o 
  27   6   3       14.51      122.99    123.10 o 
   1   7   3     7510.41     6914.25     67.20 o 
   2   7   3     1786.28     1960.41     39.31 o 
   3   7   3    12121.40    11555.07     89.96 o 
   4   7   3     1371.45     1414.17     36.08 o 
   5   7   3     2351.46     2234.95     46.09 o 
   6   7   3      411.29      446.14     28.39 o 
   7   7   3      500.69      507.52     31.70 o 
   8   7   3       42.68       62.89     26.44 o 
   9   7   3       19.78       -1.18     27.98 o 
  10   7   3       54.25       30.86     30.07 o 
  11   7   3      503.35      460.00     51.78 o 
  12   7   3       42.27       80.99     42.37 o 
  13   7   3       92.44      256.65     54.91 o 
  14   7   3      289.94      294.60     58.57 o 
  15   7   3    10373.77    10082.72    190.66 o 
  16   7   3      419.16      344.29     64.00 o 
  17   7   3     1128.98     1151.48     90.79 o 
  18   7   3       10.45       -0.44     53.69 o 
  19   7   3      670.38      755.71     79.10 o 
  20   7   3       64.59      120.47     72.14 o 
  21   7   3      369.28      368.01     74.28 o 
  22   7   3      292.38      244.49     74.87 o 
  23   7   3       20.37      -43.65     57.41 o 
  24   7   3       16.56       77.23     65.61 o 
  25   7   3      101.55      -48.96     66.40 o 
   0   8   3     4084.21     3853.10    117.59 o 
   1   8   3      976.85      932.29     34.23 o 
   2   8   3     4225.78     3940.45     57.51 o 
   3   8   3      252.62      292.77     28.19 o 
   4   8   3     2806.84     2858.37     57.97 o 
   5   8   3      196.82      186.11     27.93 o 
   6   8   3      938.18     1077.91     47.22 o 
   7   8   3      594.93      648.23     41.88 o 
   8   8   3     2153.33     2088.12     60.96 o 
   9   8   3       46.83       47.37     32.36 o 
  10   8   3       49.77      143.95     42.38 o 
  11   8   3       59.58       29.21     40.40 o 
  12   8   3      157.25      232.54     49.07 o 
  13   8   3      493.51      328.84     55.06 o 
  14   8   3     1131.56     1165.05     83.96 o 
  15   8   3       97.24      234.05     61.82 o 
  16   8   3     1050.50     1082.21     97.55 o 
  17   8   3      289.95      282.05     65.23 o 
  18   8   3      556.70      608.34     76.88 o 
  19   8   3       70.88      -18.40     52.04 o 
  20   8   3      650.17      647.74     82.14 o 
  21   8   3        3.08      -56.55     68.69 o 
  22   8   3      400.95      535.75     80.80 o 
  23   8   3       31.36      124.87     74.30 o 
  24   8   3      458.41      809.29    127.41 o 
   1   9   3     2298.64     2167.36     56.21 o 
   2   9   3      131.16      131.02     30.85 o 
   3   9   3     5779.98     5338.30     81.11 o 
   4   9   3       13.10       69.49     31.92 o 
   5   9   3     1376.57     1629.70     58.59 o 
   6   9   3     2959.35     2725.58     70.07 o 
   7   9   3      333.00      278.99     40.29 o 
   8   9   3      478.42      463.97     60.00 o 
   9   9   3      979.90      962.09     59.07 o 
  10   9   3     2345.14     2230.52     83.14 o 
  11   9   3     6870.47     6465.75    125.64 o 
  12   9   3       47.07      146.43     47.96 o 
  13   9   3     5794.04     5476.24    133.06 o 
  14   9   3      743.49      852.96     80.54 o 
  15   9   3     1140.25     1160.53     88.66 o 
  16   9   3      214.64      293.45     66.34 o 
  17   9   3     1803.50     1831.07    107.17 o 
  18   9   3     1157.62     1072.95     92.26 o 
  19   9   3      381.08      491.55     76.33 o 
  20   9   3      301.01      222.62     67.13 o 
  21   9   3      211.69      409.40     75.13 o 
  22   9   3       21.15      -26.22     60.66 o 
   0  10   3     1715.17     1459.41     94.53 o 
   1  10   3      119.08       16.11     45.28 o 
   2  10   3     1534.10     1669.18     83.71 o 
   3  10   3      750.62      762.05     51.77 o 
   4  10   3     4849.64     4688.03     95.89 o 
   5  10   3      739.68      797.93     50.85 o 
   6  10   3      953.18     1049.93     55.86 o 
   7  10   3      369.03      346.21     44.64 o 
   8  10   3        2.85       31.77     40.55 o 
   9  10   3       60.08      183.68     44.56 o 
  10  10   3      279.85      402.13     54.15 o 
  11  10   3       84.90      175.84     49.34 o 
  12  10   3      421.26      510.01     64.10 o 
  13  10   3        0.01       33.15     50.54 o 
  14  10   3      206.96      388.92     70.36 o 
  15  10   3       27.25       43.63     87.48 o 
  16  10   3      585.98      778.59     83.94 o 
  17  10   3       33.24      166.48     67.82 o 
  18  10   3      370.97      355.46     73.87 o 
  19  10   3        8.74      177.64     67.10 o 
  20  10   3      164.44      221.52     69.83 o 
   1  11   3       42.17      -11.31     54.15 o 
   2  11   3        2.36      -45.66     45.66 o 
   3  11   3       31.33      -15.12     48.41 o 
   4  11   3       55.34       62.46     50.68 o 
   5  11   3      926.54      865.63     62.55 o 
   6  11   3        2.33      -42.49     42.49 o 
   7  11   3       24.49      118.97     46.19 o 
   8  11   3        5.19       29.61     41.77 o 
   9  11   3      713.45      894.79     87.60 o 
  10  11   3       61.80       59.76     46.87 o 
  11  11   3      381.26      428.00     63.09 o 
  12  11   3       23.11       50.69     49.37 o 
  13  11   3       11.74       74.15     58.79 o 
  14  11   3      107.86       64.99     57.95 o 
  15  11   3        6.22       89.92     65.99 o 
  16  11   3       42.11      155.00     61.87 o 
  17  11   3       87.39       34.20     59.69 o 
  18  11   3        4.38      124.29     63.20 o 
  19  11   3       15.96     -120.64    120.64 o 
   0  12   3        2.40        6.55     85.99 o 
   1  12   3       55.25       17.19     58.62 o 
   2  12   3      110.30       19.20     60.58 o 
   3  12   3        1.72      -56.70     56.70 o 
   4  12   3        1.40      -14.02     50.75 o 
   5  12   3       19.39        1.80     56.49 o 
   6  12   3       22.61       51.51     60.48 o 
   7  12   3       17.75       23.55     50.47 o 
   8  12   3      323.55      407.21     58.46 o 
   9  12   3        1.08      156.43     59.68 o 
  10  12   3      336.57      399.59     70.56 o 
  11  12   3       85.24      150.26     56.15 o 
  12  12   3      321.92      422.50     67.87 o 
  13  12   3      100.13      238.58     73.71 o 
  14  12   3      324.83      478.44    125.89 o 
  15  12   3        1.16       98.20     60.02 o 
  16  12   3       25.86       93.14     60.94 o 
   1  13   3       33.33      -63.17     63.17 o 
   2  13   3       24.59      -80.15     80.15 o 
   3  13   3      261.02      164.12     72.59 o 
   4  13   3        0.35       68.39     78.20 o 
   5  13   3        6.02       -3.53     76.29 o 
   6  13   3        8.05      -40.47     71.11 o 
   7  13   3      115.57      181.72     69.85 o 
   8  13   3       53.87       34.43     76.86 o 
   9  13   3      145.76      172.93    102.70 o 
  10  13   3       29.53      110.19     71.07 o 
  11  13   3       65.45      131.90    187.70 o 
  12  13   3        0.18       66.61     86.78 o 
  13  13   3      171.35      146.45    173.54 o 
   0  14   3       21.51      114.75    109.50 o 
   1  14   3        9.28        7.98     73.45 o 
   2  14   3       73.65       81.75     88.08 o 
   3  14   3        2.05      -78.23     78.23 o 
   4  14   3       41.64       60.07     84.51 o 
   5  14   3       28.34       78.24     87.17 o 
   6  14   3        2.29       39.30    102.57 o 
   7  14   3       65.10       91.16    140.68 o 
   0   0   4   306569.97   290249.22   3088.37 o 
   1   0   4     4405.66     4441.75     52.41 o 
   2   0   4     5738.73     5618.37     62.64 o 
   3   0   4    15081.60    15142.97    142.16 o 
   4   0   4    71502.92    71150.44    780.00 o 
   5   0   4   224543.45   217563.00   2092.59 o 
   6   0   4   285222.31   279030.75   3050.97 o 
   7   0   4   101668.21   103722.64    851.82 o 
   8   0   4     7209.55     8321.92    103.86 o 
   9   0   4      905.71     1117.61     42.06 o 
  10   0   4    25942.64    24047.88    265.08 o 
  11   0   4     4978.36     4792.21     86.39 o 
  12   0   4     2642.20     2443.88     66.79 o 
  13   0   4    22151.95    22390.35    236.43 o 
  14   0   4     6844.16     6364.14    145.35 o 
  15   0   4     4323.10     4240.57     94.40 o 
  16   0   4     2567.23     2626.02     92.58 o 
  17   0   4      820.14      759.48     90.56 o 
  18   0   4     9274.60     8802.36    159.63 o 
  19   0   4      162.31      185.75     49.42 o 
  20   0   4     8964.86     8891.37    162.76 o 
  21   0   4      404.04      441.84     75.52 o 
  22   0   4     3865.92     3884.27    140.07 o 
  23   0   4      843.58      858.86    112.85 o 
  24   0   4     2194.95     1790.11    186.55 o 
  25   0   4       10.21      -88.18    122.80 o 
   1   1   4     8749.39     8461.02     68.30 o 
   2   1   4     4195.04     3713.68     38.55 o 
   3   1   4     1654.85     1498.75     28.01 o 
   4   1   4     4900.81     5269.66     52.82 o 
   5   1   4      535.67      567.89     27.42 o 
   6   1   4    10744.47    10398.97     74.29 o 
   7   1   4      349.64      416.86     18.40 o 
   8   1   4     1106.05     1286.59     29.65 o 
   9   1   4      177.36      152.58     16.95 o 
  10   1   4      964.68      888.45     36.84 o 
  11   1   4     2249.71     2197.80     43.12 o 
  12   1   4     1559.27     1329.12     38.15 o 
  13   1   4       33.04       20.81     19.67 o 
  14   1   4      191.29      218.78     25.69 o 
  15   1   4      144.94      129.46     25.22 o 
  16   1   4     2528.38     2543.57     57.25 o 
  17   1   4     3129.59     3121.48     64.37 o 
  18   1   4     4830.06     4765.75     81.05 o 
  19   1   4      667.57      721.29     49.36 o 
  20   1   4       68.54        9.81     39.52 o 
  21   1   4        9.83      -13.24     39.89 o 
  22   1   4      772.73      583.31     54.94 o 
  23   1   4       18.21       57.69     66.95 o 
  24   1   4        6.80      -48.47     64.55 o 
  25   1   4        3.60       41.70     81.41 o 
  26   1   4        7.60      -55.20     82.33 o 
  27   1   4       32.02      -58.22    134.80 o 
   0   2   4    78374.49    78594.84    481.37 o 
   1   2   4    24252.22    23396.74    133.47 o 
   2   2   4    58108.27    56938.85    333.90 o 
   3   2   4    12284.76    12397.72     87.98 o 
   4   2   4     6667.37     6413.18     57.03 o 
   5   2   4      579.14      625.41     34.36 o 
   6   2   4     7935.35     7538.76     75.06 o 
   7   2   4     6513.15     6463.01     56.46 o 
   8   2   4     2946.35     2304.49     34.76 o 
   9   2   4      378.03      351.12     29.22 o 
  10   2   4      277.94      362.88     25.20 o 
  11   2   4      747.48      812.75     29.71 o 
  12   2   4    25972.33    27140.84    188.57 o 
  13   2   4        1.39       -2.67     18.04 o 
  14   2   4    10528.78    10150.04    102.55 o 
  15   2   4       44.88       27.57     22.70 o 
  16   2   4      241.70      228.83     31.44 o 
  17   2   4      143.04      183.94     36.45 o 
  18   2   4     6345.08     6374.88    110.92 o 
  19   2   4     1005.46     1098.14     60.89 o 
  20   2   4      942.86      989.54     68.24 o 
  21   2   4       23.79      -20.97     48.43 o 
  22   2   4      152.01      181.26     62.06 o 
  23   2   4       14.86       88.75     56.30 o 
  24   2   4     1350.93     1280.61     90.77 o 
  25   2   4        5.35      -51.57     65.06 o 
  26   2   4      469.59      451.02     89.19 o 
  27   2   4       21.92       26.83     72.29 o 
  28   2   4      634.52     1106.63    204.66 o 
  29   2   4        6.95     -137.88    137.88 o 
   1   3   4      217.34      188.60     11.16 o 
   2   3   4      118.05      106.63     13.57 o 
   3   3   4       80.86       48.94     13.88 o 
   4   3   4      123.18      157.79     14.90 o 
   5   3   4     2961.43     2954.33     44.70 o 
   6   3   4     2120.94     2191.45     42.36 o 
   7   3   4     4295.18     4449.38     64.56 o 
   8   3   4      461.21      656.94     43.28 o 
   9   3   4        5.02       -4.80     12.79 o 
  10   3   4     2145.86     2317.20     40.62 o 
  11   3   4        1.30        6.76     18.61 o 
  12   3   4      800.76      904.06     32.48 o 
  13   3   4      539.70      642.54     34.64 o 
  14   3   4      532.22      477.96     37.87 o 
  15   3   4     1314.09     1463.47     54.84 o 
  16   3   4       11.74        7.97     28.97 o 
  17   3   4       12.11      -27.81     32.41 o 
  18   3   4        2.27       -9.28     45.09 o 
  19   3   4      124.01      156.09     54.26 o 
  20   3   4        2.90        9.25     48.76 o 
  21   3   4       10.04       -6.24     78.72 o 
  22   3   4      484.96      551.12     90.24 o 
  23   3   4      243.30      303.06     63.88 o 
  24   3   4       51.37      -53.05     53.05 o 
  25   3   4       66.44       65.87     60.98 o 
  26   3   4       21.98       61.77     86.68 o 
  27   3   4      138.22      121.33     88.83 o 
  28   3   4       49.79      158.95    121.89 o 
  29   3   4       64.35       66.81     92.14 o 
   0   4   4    10456.00     9922.65    109.40 o 
   1   4   4    33747.25    34072.06    169.59 o 
   2   4   4     1148.55     1208.41     23.50 o 
   3   4   4     2362.36     2151.47     31.39 o 
   4   4   4    30541.14    29491.53    167.33 o 
   5   4   4       46.55       74.66     17.13 o 
   6   4   4    75091.82    76163.41    430.04 o 
   7   4   4      202.95      241.30     23.92 o 
   8   4   4    21919.81    20999.33    169.41 o 
   9   4   4     4462.59     4520.01     76.56 o 
  10   4   4     5535.76     4648.35     76.84 o 
  11   4   4     1525.84     1738.56     51.95 o 
  12   4   4      777.84      754.54     45.96 o 
  13   4   4       92.29      154.91     30.12 o 
  14   4   4     4387.89     4385.65     82.69 o 
  15   4   4      891.52      963.89     56.05 o 
  16   4   4     4165.33     4057.34    116.39 o 
  17   4   4       93.21       71.28     47.64 o 
  18   4   4      151.02       88.48     51.20 o 
  19   4   4      183.39      171.30     55.30 o 
  20   4   4      697.19     1078.38     80.74 o 
  21   4   4        9.41      -26.20     51.48 o 
  22   4   4     1908.57     1677.60     98.96 o 
  23   4   4      130.52      135.47     62.67 o 
  24   4   4      724.36      769.36     82.32 o 
  25   4   4      148.42      114.87     64.15 o 
  26   4   4      307.21      365.30     73.67 o 
  27   4   4       10.66       10.50     74.97 o 
  28   4   4      613.37      747.91     88.10 o 
   1   5   4     4232.02     4610.71     46.76 o 
   2   5   4     5800.84     5856.57     53.08 o 
   3   5   4     1479.78     1731.07     30.82 o 
   4   5   4        0.14      -12.45     12.45 o 
   5   5   4     1067.69     1006.52     41.62 o 
   6   5   4      310.47      265.64     18.76 o 
   7   5   4     2041.10     2186.31     48.33 o 
   8   5   4     2433.40     2504.11     48.52 o 
   9   5   4     1405.79     1554.69     42.73 o 
  10   5   4     1231.32     1209.25     54.24 o 
  11   5   4       10.11       66.15     28.34 o 
  12   5   4      568.18      526.72     44.42 o 
  13   5   4      185.77      287.15     46.80 o 
  14   5   4     1078.94     1008.19     69.67 o 
  15   5   4      653.54      626.41     61.58 o 
  16   5   4      282.35      316.22     54.95 o 
  17   5   4      580.10      622.62     66.94 o 
  18   5   4      367.86      263.62     59.03 o 
  19   5   4      245.53      287.51     60.90 o 
  20   5   4       10.68      -31.11     50.48 o 
  21   5   4      188.97      155.68     61.68 o 
  22   5   4       89.11      100.24     58.92 o 
  23   5   4       22.67      109.77     63.78 o 
  24   5   4      101.54      112.68     91.18 o 
  25   5   4      193.27      282.35     72.05 o 
  26   5   4       29.91      127.86     67.97 o 
  27   5   4      149.62      242.01     71.33 o 
   0   6   4    13124.78    14347.58    138.73 o 
   1   6   4     2475.12     2473.71     38.48 o 
   2   6   4       51.64       66.71     16.05 o 
   3   6   4     2252.47     2145.91     35.91 o 
   4   6   4     5368.54     5802.20     56.77 o 
   5   6   4        5.90      -15.20     15.20 o 
   6   6   4        1.06       85.19     19.91 o 
   7   6   4     2803.06     2900.55     49.82 o 
   8   6   4     1175.31     1270.75     41.49 o 
   9   6   4       52.72      161.77     25.12 o 
  10   6   4     1345.16     1074.62     44.56 o 
  11   6   4        1.73      -17.20     27.47 o 
  12   6   4      677.68      734.21     55.02 o 
  13   6   4      507.69      435.54     71.81 o 
  14   6   4     1169.86     1299.85     79.76 o 
  15   6   4     1379.40     1449.98     84.25 o 
  16   6   4        7.81      121.12     55.80 o 
  17   6   4        0.30      -47.25     47.25 o 
  18   6   4      118.85      206.64     57.55 o 
  19   6   4       41.83       16.79     52.21 o 
  20   6   4       10.32       16.70     65.73 o 
  21   6   4      403.09      332.28     68.21 o 
  22   6   4        8.50       88.23     58.37 o 
  23   6   4       34.32       31.81     60.09 o 
  24   6   4        6.46       64.06     63.22 o 
  25   6   4        3.10      -10.62     60.33 o 
  26   6   4      109.51      219.86     72.21 o 
  27   6   4        3.12      255.15    133.69 o 
   1   7   4     5734.73     5896.68     62.01 o 
   2   7   4        0.54       15.96     16.92 o 
   3   7   4        2.05       20.34     17.81 o 
   4   7   4      386.80      426.58     27.60 o 
   5   7   4       13.18        7.96     20.70 o 
   6   7   4       35.08       22.90     20.43 o 
   7   7   4     1241.10     1254.57     42.09 o 
   8   7   4      636.09      672.57     40.66 o 
   9   7   4     1172.50     1237.00     57.29 o 
  10   7   4      363.69      376.38     42.82 o 
  11   7   4        6.81       62.67     39.60 o 
  12   7   4     1081.58      995.73     83.86 o 
  13   7   4      130.16      113.94     51.84 o 
  14   7   4      125.45      107.01     53.10 o 
  15   7   4      298.13      621.69     70.10 o 
  16   7   4      100.47       89.11     57.88 o 
  17   7   4       15.30       81.52     56.66 o 
  18   7   4      317.39      260.39     63.14 o 
  19   7   4       87.09       64.38     56.12 o 
  20   7   4        4.06       32.67     55.37 o 
  21   7   4      227.22      390.71     71.53 o 
  22   7   4       37.51       57.89     59.50 o 
  23   7   4       71.11       22.41     62.42 o 
  24   7   4        1.53      -48.85     62.18 o 
  25   7   4       41.14       59.62     65.21 o 
   0   8   4     3431.04     3290.96     74.36 o 
   1   8   4      625.60      705.71     32.29 o 
   2   8   4     3798.22     3514.98     59.07 o 
   3   8   4      472.83      465.27     31.34 o 
   4   8   4     3338.92     3282.31     73.16 o 
   5   8   4     1233.50     1406.89     47.11 o 
   6   8   4     2343.93     2229.49     59.33 o 
   7   8   4       58.88       67.28     30.09 o 
   8   8   4     1180.29     1451.01     64.88 o 
   9   8   4     1607.61     1532.34     67.46 o 
  10   8   4      242.18      370.40     71.57 o 
  11   8   4       53.06       41.44     40.99 o 
  12   8   4        0.73      -18.00     40.76 o 
  13   8   4       23.66      -42.68     50.22 o 
  14   8   4      881.65     1061.61     92.62 o 
  15   8   4      433.01      540.08     71.89 o 
  16   8   4     1048.28     1175.67     86.56 o 
  17   8   4       55.06       83.53     58.04 o 
  18   8   4      117.98       82.88     59.08 o 
  19   8   4        4.11      142.68     82.60 o 
  20   8   4       56.83       12.77     78.03 o 
  21   8   4       46.01       57.62     58.90 o 
  22   8   4       36.63       30.50     62.11 o 
  23   8   4       58.46      143.58     70.19 o 
  24   8   4       59.33      199.91     82.40 o 
   1   9   4      449.64      542.74     51.66 o 
   2   9   4      266.67      217.07     35.56 o 
   3   9   4       41.04      146.35     31.20 o 
   4   9   4        5.39       -8.32     30.46 o 
   5   9   4       21.34       41.49     32.44 o 
   6   9   4      146.49      263.93     38.34 o 
   7   9   4       80.46       33.51     37.33 o 
   8   9   4       28.59       17.64     38.18 o 
   9   9   4        3.20      -38.40     38.40 o 
  10   9   4      406.56      407.09     52.27 o 
  11   9   4        0.27       78.07     43.87 o 
  12   9   4        0.91       40.36     44.22 o 
  13   9   4       49.19      182.41     48.96 o 
  14   9   4        1.27       33.51     56.89 o 
  15   9   4      356.54      444.90     70.75 o 
  16   9   4        3.93       30.76     55.40 o 
  17   9   4        3.22      141.29     61.14 o 
  18   9   4       22.75      157.67     62.64 o 
  19   9   4       18.41       84.71     60.40 o 
  20   9   4      241.12      324.86     72.34 o 
  21   9   4       61.73      139.75     80.41 o 
  22   9   4       12.06      106.18     65.86 o 
   0  10   4     5569.30     5122.25    147.21 o 
   1  10   4      388.14      365.47     47.06 o 
   2  10   4     2489.67     2371.90    115.14 o 
   3  10   4       34.11       19.07     36.56 o 
   4  10   4     2171.64     2060.14     82.98 o 
   5  10   4       93.13       74.17     37.78 o 
   6  10   4     2207.52     2463.34     72.87 o 
   7  10   4      441.13      425.66     49.19 o 
   8  10   4      906.90     1031.16     61.47 o 
   9  10   4      221.62      327.13     50.91 o 
  10  10   4     2667.73     2641.49    155.97 o 
  11  10   4      343.46      401.57     56.06 o 
  12  10   4     1040.02     1132.21     72.00 o 
  13  10   4      128.87      157.70     56.49 o 
  14  10   4     1680.14     1693.49    103.52 o 
  15  10   4        0.25      124.26     59.76 o 
  16  10   4      680.33      815.00     84.41 o 
  17  10   4       38.61       56.22     59.75 o 
  18  10   4      645.85      647.93     80.70 o 
  19  10   4      257.86      329.19     74.48 o 
  20  10   4      133.92      209.05     69.56 o 
   1  11   4      296.33      127.20     50.82 o 
   2  11   4        3.94        6.05     47.86 o 
   3  11   4       14.69      -44.76     44.76 o 
   4  11   4        3.22      -42.91     42.91 o 
   5  11   4       80.52      114.40     42.91 o 
   6  11   4        4.71        8.28     43.08 o 
   7  11   4       69.46       60.46     45.27 o 
   8  11   4       33.85       27.80     46.88 o 
   9  11   4       73.44       65.75     45.17 o 
  10  11   4       11.21        7.14     44.35 o 
  11  11   4       56.72      122.28     54.32 o 
  12  11   4       75.24       98.24     65.62 o 
  13  11   4      108.55       88.31     82.48 o 
  14  11   4       49.16      202.32     65.07 o 
  15  11   4      149.36      237.36     70.88 o 
  16  11   4        2.97       82.59     66.35 o 
  17  11   4        0.14       68.05     62.64 o 
  18  11   4        0.00      112.74     65.30 o 
  19  11   4       16.16      311.83    162.98 o 
   0  12   4      878.01      959.97    123.46 o 
   1  12   4       44.17      -56.33     56.33 o 
   2  12   4     1063.28      994.90    107.19 o 
   3  12   4        4.36      -38.92     57.39 o 
   4  12   4      398.22      363.50     71.50 o 
   5  12   4        1.21      -39.88     55.95 o 
   6  12   4      900.89      855.87     84.27 o 
   7  12   4       16.63      -27.53     58.35 o 
   8  12   4      716.49      738.97     65.67 o 
   9  12   4       61.08       62.89     50.85 o 
  10  12   4      427.16      477.85     73.51 o 
  11  12   4       60.42      201.74     57.77 o 
  12  12   4      351.45      427.23     67.72 o 
  13  12   4       86.49      185.16     61.31 o 
  14  12   4       84.76      246.41     70.92 o 
  15  12   4       10.53      182.06     66.10 o 
  16  12   4      213.87      336.45     84.88 o 
   1  13   4        2.53      -42.12     61.47 o 
   2  13   4      136.31       86.83     67.19 o 
   3  13   4       13.60      -71.41     71.41 o 
   4  13   4       61.02      139.96     81.32 o 
   5  13   4        1.58      -49.71    102.12 o 
   6  13   4        0.57      -72.55     73.22 o 
   7  13   4        4.71      -66.58     66.58 o 
   8  13   4       97.85      147.10     99.56 o 
   9  13   4       55.60      104.55    168.96 o 
  10  13   4      174.59      193.09    156.54 o 
  11  13   4       22.19       42.99     65.42 o 
  12  13   4        7.44      130.87    110.87 o 
  13  13   4       17.73      106.99    155.94 o 
   0  14   4     2876.85     2754.60    201.88 o 
   1  14   4        0.69      -71.21     82.37 o 
   2  14   4     1262.80     1502.71    139.46 o 
   3  14   4       82.30       26.57     88.47 o 
   4  14   4     1038.87     1039.90    236.70 o 
   5  14   4      115.50      315.76     97.24 o 
   6  14   4     1126.73     1073.94    177.81 o 
   1   1   5    36477.88    35760.45    236.40 o 
   2   1   5     3345.22     3365.21     38.77 o 
   3   1   5      162.06      238.71     14.70 o 
   4   1   5     4805.47     5160.04     49.24 o 
   5   1   5    77016.29    77918.31    396.65 o 
   6   1   5    25259.35    25542.84    174.05 o 
   7   1   5    33501.91    34040.72    205.74 o 
   8   1   5     4999.80     5419.68     57.52 o 
   9   1   5      126.01      175.21     21.91 o 
  10   1   5     1353.11     1230.77     33.76 o 
  11   1   5     8141.96     9031.68     87.11 o 
  12   1   5      739.54      908.04     32.65 o 
  13   1   5        1.28       35.18     22.98 o 
  14   1   5     1574.93     1618.51     44.16 o 
  15   1   5       11.10        8.46     21.84 o 
  16   1   5     2209.39     2080.79     52.35 o 
  17   1   5       92.80      221.93     31.24 o 
  18   1   5       32.49       86.93     35.26 o 
  19   1   5        0.31       92.62     36.00 o 
  20   1   5      366.02      340.00     47.55 o 
  21   1   5       46.97       30.90     40.76 o 
  22   1   5      358.16      486.76     53.42 o 
  23   1   5      204.20      164.42     64.89 o 
  24   1   5        2.75      -63.60     63.60 o 
  25   1   5      160.99      151.02    110.60 o 
  26   1   5       21.08      -57.75     83.15 o 
  27   1   5       81.27     -113.56    130.88 o 
  28   1   5      176.08      256.12    158.98 o 
   0   2   5     8716.90     7754.63     85.28 o 
   1   2   5    17688.61    18615.53    110.93 o 
   2   2   5     9769.08     9965.85     75.30 o 
   3   2   5     1014.44     1224.90     28.88 o 
   4   2   5     2757.88     2523.24     48.32 o 
   5   2   5    20036.48    21156.38    151.96 o 
   6   2   5     2574.68     2174.38     39.79 o 
   7   2   5     4616.32     5139.07     59.76 o 
   8   2   5     6220.05     6142.70     57.80 o 
   9   2   5      236.53      294.43     18.87 o 
  10   2   5     8829.00     8516.83     80.94 o 
  11   2   5       14.41       -2.35     16.02 o 
  12   2   5     5046.72     5276.74     69.85 o 
  13   2   5     3148.45     3106.90     59.06 o 
  14   2   5      347.90      363.04     27.76 o 
  15   2   5     2787.23     2663.46     54.75 o 
  16   2   5      267.34      249.97     32.34 o 
  17   2   5     2825.07     2602.32     71.96 o 
  18   2   5     1045.83     1187.85     59.93 o 
  19   2   5        8.25       32.21     38.77 o 
  20   2   5     3526.07     3339.85     88.85 o 
  21   2   5       21.95       40.11     45.43 o 
  22   2   5     1345.87     1503.65     90.75 o 
  23   2   5       35.69       15.20     54.56 o 
  24   2   5      115.14       72.18     58.91 o 
  25   2   5      165.53      274.14     79.25 o 
  26   2   5        8.94     -102.69    102.69 o 
  27   2   5       32.18       76.25     95.55 o 
  28   2   5       34.24      -11.09    155.58 o 
  29   2   5       39.54      -83.84    140.20 o 
   1   3   5      412.49      339.19     13.19 o 
   2   3   5       90.36      106.23     14.44 o 
   3   3   5       37.09       58.10     13.46 o 
   4   3   5      254.90      365.99     18.66 o 
   5   3   5      775.01      869.70     32.86 o 
   6   3   5     4627.93     5023.45     57.23 o 
   7   3   5     8472.76     8410.15     88.76 o 
   8   3   5      157.23      212.48     26.41 o 
   9   3   5     3336.84     3073.83     47.89 o 
  10   3   5      671.45      832.71     26.98 o 
  11   3   5     1776.15     1775.30     39.05 o 
  12   3   5     1026.68     1016.94     34.01 o 
  13   3   5     4189.25     4504.54     87.65 o 
  14   3   5     1304.20     1396.80     52.80 o 
  15   3   5     1798.03     1911.40     82.81 o 
  16   3   5     3019.77     2847.06     75.78 o 
  17   3   5        2.60      -31.29     31.29 o 
  18   3   5     2334.77     2376.41     74.68 o 
  19   3   5      834.44      769.62     70.06 o 
  20   3   5      671.38      450.89     63.80 o 
  21   3   5      956.16      920.18     77.63 o 
  22   3   5        0.42       15.49     55.54 o 
  23   3   5      412.59      547.71    123.90 o 
  24   3   5       81.88       59.94     60.88 o 
  25   3   5      105.51      166.18     62.68 o 
  26   3   5        0.37       44.13     70.63 o 
  27   3   5        5.75      -81.74     81.74 o 
  28   3   5      199.80      139.25     85.28 o 
  29   3   5      131.69      176.69    110.68 o 
   0   4   5     8598.63     8003.95     83.83 o 
   1   4   5       81.63       63.36     11.96 o 
   2   4   5    10280.28    10226.26     69.02 o 
   3   4   5        1.70      -11.21     11.21 o 
   4   4   5    10982.14    10797.14     93.34 o 
   5   4   5      812.02      820.72     29.01 o 
   6   4   5     8459.58     7980.29     83.07 o 
   7   4   5     1961.09     2213.83     49.61 o 
   8   4   5    21261.64    22364.66    163.38 o 
   9   4   5       46.39       41.30     21.71 o 
  10   4   5      743.44      703.75     70.05 o 
  11   4   5      290.04      201.03     27.49 o 
  12   4   5      535.69      627.16     38.62 o 
  13   4   5      993.10     1117.15     48.44 o 
  14   4   5      709.39      796.56     44.79 o 
  15   4   5       43.79       90.25     32.29 o 
  16   4   5     1218.12     1266.40     75.75 o 
  17   4   5      260.98      164.35     58.79 o 
  18   4   5     1468.02     1442.31     84.38 o 
  19   4   5       70.74      105.08     52.47 o 
  20   4   5      688.18      848.59    105.87 o 
  21   4   5       18.35      -40.97     51.85 o 
  22   4   5      351.23      429.07     69.07 o 
  23   4   5      179.58      258.24     66.32 o 
  24   4   5      380.99      381.20     81.57 o 
  25   4   5       54.02       59.25     63.10 o 
  26   4   5      634.96      597.98     81.94 o 
  27   4   5        9.78        2.12     61.68 o 
  28   4   5      505.70      513.52    102.91 o 
   1   5   5      887.73      673.23     22.04 o 
   2   5   5      684.64      773.49     27.06 o 
   3   5   5    19613.39    20696.79    120.62 o 
   4   5   5      532.99      656.11     28.05 o 
   5   5   5      329.47      349.18     19.77 o 
   6   5   5     2052.18     2435.07     47.05 o 
   7   5   5      236.44      263.95     24.20 o 
   8   5   5        2.38       -9.59     19.22 o 
   9   5   5    12945.66    13112.49    119.32 o 
  10   5   5       34.92       57.44     24.72 o 
  11   5   5     4866.40     4489.38     74.09 o 
  12   5   5       14.16        6.86     25.24 o 
  13   5   5     3130.67     3044.80     83.09 o 
  14   5   5       76.57       70.02     42.59 o 
  15   5   5      723.59      899.58    143.32 o 
  16   5   5      695.56      671.23     66.46 o 
  17   5   5     1094.21     1107.97     90.60 o 
  18   5   5       10.61        5.77     48.71 o 
  19   5   5      395.73      352.79     63.38 o 
  20   5   5       38.30       23.75     53.25 o 
  21   5   5     1051.87     1223.46     89.90 o 
  22   5   5       30.24      -15.91     56.03 o 
  23   5   5      188.71      213.15     65.49 o 
  24   5   5       52.77       82.37     63.98 o 
  25   5   5      328.31      450.29     77.06 o 
  26   5   5        9.56      -12.60     61.83 o 
  27   5   5      129.60      211.26     71.12 o 
   0   6   5    14523.54    14743.19    163.25 o 
   1   6   5    10416.85    10407.22     94.22 o 
   2   6   5     7991.60     8464.56     70.80 o 
   3   6   5      577.08      590.38     22.75 o 
   4   6   5     4559.56     4489.90     49.35 o 
   5   6   5       23.67       49.74     19.08 o 
   6   6   5    10797.57    10411.20     94.74 o 
   7   6   5      384.32      468.80     30.64 o 
   8   6   5     2792.67     2651.43     54.09 o 
   9   6   5     8685.09     8438.35    101.06 o 
  10   6   5     2936.37     2656.27     60.93 o 
  11   6   5      207.55      184.53     40.78 o 
  12   6   5     2331.05     2209.93     78.64 o 
  13   6   5       58.69       65.71     45.03 o 
  14   6   5        7.77      -16.96     43.73 o 
  15   6   5       32.33       94.97     64.02 o 
  16   6   5     6845.61     6819.98    154.61 o 
  17   6   5       89.86       85.22     53.06 o 
  18   6   5     2466.63     2158.57    134.43 o 
  19   6   5      204.20      272.35     63.42 o 
  20   6   5     1604.84     1695.69     98.93 o 
  21   6   5        1.34       48.83     57.46 o 
  22   6   5      645.45      689.11     80.63 o 
  23   6   5       81.97       85.45     62.81 o 
  24   6   5      222.46      222.69     69.64 o 
  25   6   5        1.34      -41.08     62.99 o 
  26   6   5      521.64      676.69     86.07 o 
   1   7   5     2629.54     2335.03     40.76 o 
   2   7   5      278.81      356.20     22.80 o 
   3   7   5     2957.64     2942.80     47.26 o 
   4   7   5     2690.72     2785.67     51.08 o 
   5   7   5     3670.66     3764.88     63.01 o 
   6   7   5       76.44       86.74     23.04 o 
   7   7   5     1878.91     1842.24     45.44 o 
   8   7   5      245.11      399.99     33.39 o 
   9   7   5     3113.67     3002.71     68.93 o 
  10   7   5      403.07      395.74     48.56 o 
  11   7   5     4858.68     4417.84    155.85 o 
  12   7   5      399.61      394.54     51.55 o 
  13   7   5       16.72      -13.30     42.08 o 
  14   7   5       45.77      -15.24     49.06 o 
  15   7   5     6393.09     6427.17    196.39 o 
  16   7   5        6.67        6.49     52.51 o 
  17   7   5     1247.83     1163.54     86.04 o 
  18   7   5      281.60      207.42     60.81 o 
  19   7   5      683.14      713.77     88.98 o 
  20   7   5      149.84      173.99     60.34 o 
  21   7   5      559.96      751.42     81.80 o 
  22   7   5       24.65       57.85     61.75 o 
  23   7   5        1.60       90.43     66.58 o 
  24   7   5        3.22       70.14     64.83 o 
  25   7   5        3.60      149.83     69.94 o 
   0   8   5     7055.87     6876.82    113.54 o 
   1   8   5      323.12      424.36     35.62 o 
   2   8   5     7610.06     7271.91     84.17 o 
   3   8   5       24.85       61.27     24.06 o 
   4   8   5     2125.68     2318.22     51.98 o 
   5   8   5      413.93      349.36     31.72 o 
   6   8   5      248.70      219.10     30.31 o 
   7   8   5     2171.53     2072.22     60.49 o 
   8   8   5     4665.56     4728.96     88.94 o 
   9   8   5      640.89      782.80     53.93 o 
  10   8   5       39.33      129.10     41.14 o 
  11   8   5      162.18      291.55     61.13 o 
  12   8   5     1326.30     1264.83     78.54 o 
  13   8   5      471.96      457.89     55.16 o 
  14   8   5     5512.70     5704.94    147.88 o 
  15   8   5      453.24      557.68     71.15 o 
  16   8   5     1602.84     1504.09     96.59 o 
  17   8   5       73.74       55.19     56.64 o 
  18   8   5      676.08      648.25     77.59 o 
  19   8   5       39.31      116.14     60.48 o 
  20   8   5      196.52      277.72     68.48 o 
  21   8   5      119.83       98.53     62.88 o 
  22   8   5      151.48      259.31     75.30 o 
  23   8   5      234.87      372.37     77.64 o 
  24   8   5      454.14      650.86    172.13 o 
   1   9   5    11790.51    11157.59    118.57 o 
   2   9   5      489.48      595.11     48.27 o 
   3   9   5     9133.22     8716.58    104.45 o 
   4   9   5      101.98       39.92     29.29 o 
   5   9   5      253.15      267.35     37.95 o 
   6   9   5      438.00      376.57     41.32 o 
   7   9   5      719.49      605.50     50.31 o 
   8   9   5       11.96       -9.28     40.51 o 
   9   9   5       29.74       30.60     42.58 o 
  10   9   5       63.91      110.92     44.97 o 
  11   9   5     1784.52     1946.04     88.13 o 
  12   9   5      275.66      363.57     70.03 o 
  13   9   5      929.82      944.77     66.55 o 
  14   9   5      258.88      366.70     53.91 o 
  15   9   5       20.20       83.13     58.89 o 
  16   9   5       52.76      119.13     60.68 o 
  17   9   5      295.78      359.42     70.59 o 
  18   9   5       52.78      165.40     65.58 o 
  19   9   5      763.44      933.84     92.07 o 
  20   9   5       11.78       86.08     62.99 o 
  21   9   5      526.43      449.85     77.63 o 
  22   9   5      197.40      286.78     76.68 o 
   0  10   5      710.92      817.65     81.91 o 
   1  10   5        5.00      -36.43     36.43 o 
   2  10   5      294.41      294.98     48.35 o 
   3  10   5        7.34       26.61     37.65 o 
   4  10   5     3609.63     3509.97     85.17 o 
   5  10   5      245.75      187.83     42.66 o 
   6  10   5      535.88      627.46     53.08 o 
   7  10   5      304.05      395.97     49.80 o 
   8  10   5      343.30      423.80     55.91 o 
   9  10   5      612.43      695.26     60.37 o 
  10  10   5     1184.97     1378.38     74.28 o 
  11  10   5        4.04      -16.19     44.12 o 
  12  10   5     1156.90     1248.69     86.59 o 
  13  10   5       47.18      124.18     55.17 o 
  14  10   5     2193.98     2444.75    105.83 o 
  15  10   5        5.03      -11.34     56.43 o 
  16  10   5     1132.59     1505.66    106.42 o 
  17  10   5        4.39      -53.82     56.49 o 
  18  10   5       28.81      101.28     65.56 o 
  19  10   5       89.30      342.38     73.70 o 
  20  10   5        1.29      -42.16     64.00 o 
   1  11   5        9.13        4.27     47.97 o 
   2  11   5      374.59      314.19     58.06 o 
   3  11   5        1.45      -48.06     48.06 o 
   4  11   5       13.24       21.03     45.14 o 
   5  11   5      408.77      441.61     61.90 o 
   6  11   5       86.83      114.06     45.70 o 
   7  11   5        7.11       72.60     45.09 o 
   8  11   5        2.87       65.65     48.96 o 
   9  11   5      384.89      530.50     58.79 o 
  10  11   5       62.70       84.77     48.00 o 
  11  11   5      789.93      904.64     67.53 o 
  12  11   5       19.63       37.98     50.99 o 
  13  11   5      177.03      233.94     93.45 o 
  14  11   5       54.24      117.16     61.15 o 
  15  11   5       89.83      228.81     68.10 o 
  16  11   5       21.29      138.08     64.42 o 
  17  11   5       16.52       31.80     57.52 o 
  18  11   5       13.80       23.15     60.72 o 
   0  12   5       23.02      -77.39     77.39 o 
   1  12   5      175.48      186.74     66.84 o 
   2  12   5      133.50       60.02     61.30 o 
   3  12   5       63.10       47.92     53.63 o 
   4  12   5       85.95       32.98     59.79 o 
   5  12   5       67.07       29.48     62.29 o 
   6  12   5       34.35       16.33     60.84 o 
   7  12   5        6.55       21.76     71.91 o 
   8  12   5      500.88      458.45     75.78 o 
   9  12   5       12.86       41.75     64.08 o 
  10  12   5      355.12      539.72     88.35 o 
  11  12   5       45.14      151.35     67.67 o 
  12  12   5       65.88      138.08     56.57 o 
  13  12   5        6.32       82.28     69.01 o 
  14  12   5      140.90      328.77     96.77 o 
  15  12   5       32.51       99.84     81.45 o 
  16  12   5        2.34      126.37     77.43 o 
   1  13   5       16.76       28.23     64.30 o 
   2  13   5        0.98      -65.78     74.26 o 
   3  13   5      171.51       78.23     79.22 o 
   4  13   5       31.99      -23.73     76.82 o 
   5  13   5      128.03      181.87     86.13 o 
   6  13   5        0.75      -60.92     60.92 o 
   7  13   5      212.86      197.40     84.46 o 
   8  13   5       17.23      147.23     81.67 o 
   9  13   5      101.04      150.11    100.65 o 
  10  13   5       19.80      -21.27    157.59 o 
  11  13   5        0.09      187.28     70.08 o 
  12  13   5        6.18       73.67     95.39 o 
  13  13   5       52.70       35.22    121.99 o 
   0  14   5       49.28      217.30    164.34 o 
   1  14   5        2.68      126.21     88.26 o 
   2  14   5        4.22      -16.36     83.89 o 
   3  14   5        6.38       76.33     89.67 o 
   4  14   5       30.91      -11.31     83.38 o 
   5  14   5        0.08      -76.19     76.19 o 
   6  14   5        2.11     -134.91    134.91 o 
   0   0   6     1557.34     1341.39     47.29 o 
   1   0   6     6299.76     6124.72     87.89 o 
   2   0   6     4394.47     4285.26     59.78 o 
   3   0   6    12526.60    12789.93    127.16 o 
   4   0   6      268.04      401.62     70.56 o 
   5   0   6     1297.87     1332.88     73.40 o 
   6   0   6    10143.78    10269.10    129.28 o 
   7   0   6     2308.25     2401.46     52.19 o 
   8   0   6    14003.01    13848.05    202.21 o 
   9   0   6    11667.14    12041.24    140.20 o 
  10   0   6    10520.23     9963.11    127.95 o 
  11   0   6      499.99      353.57     34.74 o 
  12   0   6     1301.50     1455.52     57.37 o 
  13   0   6        3.78      -23.79     27.78 o 
  14   0   6     1073.79     1180.45     57.01 o 
  15   0   6      817.72      652.01     58.82 o 
  16   0   6      145.27      209.76     40.07 o 
  17   0   6        2.20       78.47     39.10 o 
  18   0   6    11094.35    10135.72    165.46 o 
  19   0   6       97.38      167.39     58.35 o 
  20   0   6      394.58      353.11     70.00 o 
  21   0   6      645.89      851.17     87.56 o 
  22   0   6        6.73       28.05     76.51 o 
  23   0   6       18.29      -99.82     99.82 o 
  24   0   6       86.32      107.97    111.58 o 
  25   0   6       11.73      -34.74     81.23 o 
  26   0   6        9.82       81.58    139.10 o 
   1   1   6    34266.84    33813.82    200.08 o 
   2   1   6    74248.52    73407.91    373.43 o 
   3   1   6      157.01      210.49     14.12 o 
   4   1   6    14755.16    15237.24    102.11 o 
   5   1   6    13642.92    13975.39     96.87 o 
   6   1   6     2056.29     1826.69     30.47 o 
   7   1   6    38337.97    37156.37    209.64 o 
   8   1   6    13399.57    13624.76    104.43 o 
   9   1   6    86743.04    85775.99    518.46 o 
  10   1   6    18816.38    19446.72    141.83 o 
  11   1   6      884.15      810.49     30.46 o 
  12   1   6      501.62      483.41     28.63 o 
  13   1   6     4988.59     5273.31     70.01 o 
  14   1   6     6378.88     6596.94     81.46 o 
  15   1   6      440.79      415.80     29.93 o 
  16   1   6     1234.69     1328.95     50.53 o 
  17   1   6     7171.63     7086.94     93.83 o 
  18   1   6      100.37      165.95     36.79 o 
  19   1   6     7825.98     7751.55    127.99 o 
  20   1   6      527.19      405.92     48.86 o 
  21   1   6     3462.91     3231.62     88.95 o 
  22   1   6      415.55      405.51     52.20 o 
  23   1   6     1176.10     1065.18     74.79 o 
  24   1   6       19.61      -55.24     55.24 o 
  25   1   6      160.58      265.96     99.11 o 
  26   1   6       59.21      -24.15     96.86 o 
  27   1   6      570.76      412.97    169.54 o 
  28   1   6       64.32     -130.02    130.02 o 
   0   2   6    49426.24    46089.38    367.90 o 
   1   2   6      684.69      636.78     17.96 o 
   2   2   6     2415.14     2200.66     31.93 o 
   3   2   6      619.07      661.32     23.50 o 
   4   2   6     1682.98     1725.95     34.73 o 
   5   2   6     1008.05     1090.43     30.19 o 
   6   2   6     5664.07     5701.72     58.61 o 
   7   2   6       40.93      131.63     17.12 o 
   8   2   6     1060.98     1014.05     27.77 o 
   9   2   6       18.16       -7.82     12.80 o 
  10   2   6        4.75       17.00     19.74 o 
  11   2   6        0.39      -14.25     15.87 o 
  12   2   6      118.02      118.49     20.72 o 
  13   2   6      893.38      924.54     34.83 o 
  14   2   6      340.80      254.32     25.50 o 
  15   2   6      212.57      205.92     29.36 o 
  16   2   6      141.49      124.36     32.15 o 
  17   2   6      132.76      115.38     48.82 o 
  18   2   6      180.58      197.96     46.89 o 
  19   2   6      143.89      147.99     50.23 o 
  20   2   6      210.69      267.97     46.30 o 
  21   2   6        5.12      -13.72     51.42 o 
  22   2   6       76.99       17.63     60.94 o 
  23   2   6       19.13      -22.34     49.93 o 
  24   2   6       25.44       52.50     57.40 o 
  25   2   6       34.46       44.24     72.50 o 
  26   2   6       92.42      110.92     76.52 o 
  27   2   6        5.45       14.70     93.40 o 
  28   2   6        4.60       27.24     98.77 o 
  29   2   6        1.48      -74.29    146.69 o 
   1   3   6    70876.37    70582.16    346.12 o 
   2   3   6    11667.20    11784.83     81.71 o 
   3   3   6      265.69      299.67     22.60 o 
   4   3   6    12065.97    12007.13     94.98 o 
   5   3   6    40013.06    40632.66    245.31 o 
   6   3   6      139.01      108.78     21.11 o 
   7   3   6     5568.47     5339.90     61.37 o 
   8   3   6    11003.15    11504.93    111.66 o 
   9   3   6     2031.00     1693.77     73.43 o 
  10   3   6      428.84      293.57     19.24 o 
  11   3   6    23136.59    22505.21    161.70 o 
  12   3   6      888.51     1169.45     45.47 o 
  13   3   6     7342.68     7195.35    103.48 o 
  14   3   6       16.34        0.02     26.03 o 
  15   3   6     2964.21     2771.72     69.69 o 
  16   3   6       39.25       42.67     30.74 o 
  17   3   6       16.51      -31.54     31.54 o 
  18   3   6      262.96      215.47     42.68 o 
  19   3   6     3517.51     3431.28    112.43 o 
  20   3   6       64.60       41.81     50.75 o 
  21   3   6      178.37      264.20     60.40 o 
  22   3   6       41.55      132.43     68.16 o 
  23   3   6     2145.32     2198.00    110.17 o 
  24   3   6        0.83      -45.98     56.08 o 
  25   3   6     1230.27     1398.44     97.46 o 
  26   3   6       77.82      -13.22     73.25 o 
  27   3   6      307.07      255.37     85.49 o 
  28   3   6       39.48       70.04     77.86 o 
   0   4   6      234.71      299.00     25.01 o 
   1   4   6     1577.06     1408.24     25.38 o 
   2   4   6     5754.22     6287.01     51.18 o 
   3   4   6        0.77        2.01     14.01 o 
   4   4   6      684.37      740.94     27.59 o 
   5   4   6       23.19       -5.20     16.81 o 
   6   4   6        7.60       -9.16     16.52 o 
   7   4   6      198.10      242.35     24.27 o 
   8   4   6     2520.02     2767.75     56.16 o 
   9   4   6     2135.25     2193.16     52.19 o 
  10   4   6      135.55      151.25     28.40 o 
  11   4   6        3.08       11.14     22.93 o 
  12   4   6      812.72      946.99     45.32 o 
  13   4   6       63.30        4.90     31.22 o 
  14   4   6      101.24       88.05     29.68 o 
  15   4   6       48.32       20.43     30.18 o 
  16   4   6       14.43        1.25     36.01 o 
  17   4   6      232.05      329.64     56.22 o 
  18   4   6       62.74      -19.26     52.61 o 
  19   4   6      466.15      356.86     62.13 o 
  20   4   6      169.83      138.05     56.41 o 
  21   4   6       52.91       -3.58     54.35 o 
  22   4   6      342.20      336.76     68.22 o 
  23   4   6      131.06      184.84     63.17 o 
  24   4   6        7.92       71.27     61.82 o 
  25   4   6       43.25       65.80     60.06 o 
  26   4   6       13.14       -0.11     64.34 o 
  27   4   6      179.26      276.83     73.14 o 
  28   4   6       24.64      136.46    142.44 o 
   1   5   6      299.22      217.18     16.76 o 
   2   5   6     3412.36     3316.74     47.86 o 
   3   5   6       35.07       49.57     14.03 o 
   4   5   6    12358.33    13519.17     95.59 o 
   5   5   6     6533.38     6762.86     66.47 o 
   6   5   6     1900.67     2048.46     44.97 o 
   7   5   6     9288.93     9639.54     96.79 o 
   8   5   6     1609.86     1857.37     44.43 o 
   9   5   6      759.94      937.36     36.29 o 
  10   5   6      117.54      145.52     26.90 o 
  11   5   6      359.98      479.63     44.70 o 
  12   5   6      195.50      241.22     31.34 o 
  13   5   6     3356.78     3280.32     86.17 o 
  14   5   6      289.69      189.45     47.86 o 
  15   5   6      146.08       77.43     46.20 o 
  16   5   6       46.64      104.02     49.61 o 
  17   5   6      492.21      685.45     69.11 o 
  18   5   6        0.02       42.29     52.53 o 
  19   5   6        3.56      -26.74     52.27 o 
  20   5   6       34.08      -17.07     52.29 o 
  21   5   6      340.19      465.61     69.65 o 
  22   5   6      785.80      627.22     81.89 o 
  23   5   6      263.00      292.61     71.49 o 
  24   5   6       20.92      -55.38     55.38 o 
  25   5   6      227.10      275.09     72.22 o 
  26   5   6        0.77        4.11     59.82 o 
  27   5   6       58.67      205.40     72.00 o 
   0   6   6     9521.46     9671.51    109.41 o 
   1   6   6      408.57      427.32     24.47 o 
   2   6   6        0.29       13.59     15.09 o 
   3   6   6      242.43      303.75     19.72 o 
   4   6   6       23.96       57.47     16.47 o 
   5   6   6       37.83       26.80     18.69 o 
   6   6   6        0.05        1.69     19.89 o 
   7   6   6     3420.57     3303.71     59.28 o 
   8   6   6      270.69      301.11     28.61 o 
   9   6   6      259.33      302.52     29.23 o 
  10   6   6       41.95       55.54     27.36 o 
  11   6   6      663.85      555.16     43.83 o 
  12   6   6      567.51      601.81     53.43 o 
  13   6   6      176.16      204.15     44.99 o 
  14   6   6        0.59      -14.15     43.82 o 
  15   6   6       82.50       80.79     49.30 o 
  16   6   6      297.68      534.39     65.11 o 
  17   6   6      119.32       82.27     54.46 o 
  18   6   6       59.55      129.55     56.08 o 
  19   6   6      148.62      146.55     59.33 o 
  20   6   6       22.53       -4.01     56.46 o 
  21   6   6      587.34      579.18     75.94 o 
  22   6   6        6.09       50.23     57.21 o 
  23   6   6      189.87      191.58     66.67 o 
  24   6   6       18.79      116.38     64.28 o 
  25   6   6      155.26      108.56     66.86 o 
  26   6   6       13.76       90.16     72.45 o 
   1   7   6     1661.27     1701.03     36.57 o 
   2   7   6      671.79      734.08     29.58 o 
   3   7   6       29.43       29.92     20.68 o 
   4   7   6      993.30     1064.69     37.61 o 
   5   7   6      575.59      658.63     33.21 o 
   6   7   6       18.34      -15.63     20.20 o 
   7   7   6       21.25      -21.46     21.46 o 
   8   7   6      896.98      900.37     40.85 o 
   9   7   6     2657.76     2986.03     77.71 o 
  10   7   6      498.62      452.41     50.60 o 
  11   7   6      362.95      568.15     54.61 o 
  12   7   6     3705.57     3540.31     99.72 o 
  13   7   6     1024.47     1028.74     85.21 o 
  14   7   6      745.50      603.32     69.53 o 
  15   7   6      419.71      546.65     67.87 o 
  16   7   6      232.59      285.36     62.17 o 
  17   7   6      475.22      661.91     80.04 o 
  18   7   6      380.79      366.52     67.38 o 
  19   7   6       20.84      -28.96     52.88 o 
  20   7   6       11.63       -8.69     62.31 o 
  21   7   6       47.89      139.01     63.15 o 
  22   7   6      258.52      183.25     68.46 o 
  23   7   6       10.16       38.25     84.04 o 
  24   7   6      129.47       55.58     63.40 o 
  25   7   6      534.39      784.34     93.10 o 
   0   8   6      956.31      934.07     51.95 o 
   1   8   6       48.18       62.71     24.19 o 
   2   8   6      513.06      740.24     35.41 o 
   3   8   6      751.51      752.18     36.16 o 
   4   8   6      223.69      269.56     32.70 o 
   5   8   6       12.05      -15.24     23.23 o 
   6   8   6       99.45       72.17     27.92 o 
   7   8   6      455.65      473.63     42.05 o 
   8   8   6       64.85      148.98     40.83 o 
   9   8   6      129.33      150.46     52.75 o 
  10   8   6     1796.95     1898.58     76.02 o 
  11   8   6      904.06      865.00     60.52 o 
  12   8   6     2327.46     2244.68     82.72 o 
  13   8   6     1656.15     1750.94     85.51 o 
  14   8   6     1037.91     1228.51     79.29 o 
  15   8   6      102.40       80.25     64.73 o 
  16   8   6      794.45      797.33     80.33 o 
  17   8   6      121.64      173.35     60.74 o 
  18   8   6       83.51      189.36     64.26 o 
  19   8   6      359.31      333.30     70.34 o 
  20   8   6      330.97      250.60    120.75 o 
  21   8   6      134.38      271.27     72.52 o 
  22   8   6      210.15      108.84     75.00 o 
  23   8   6       40.36      134.27     63.09 o 
  24   8   6       73.42      344.53    149.99 o 
   1   9   6      142.98      149.16     33.61 o 
   2   9   6        6.62       42.66     29.41 o 
   3   9   6       87.18      262.32     33.69 o 
   4   9   6     1185.57     1255.42     49.97 o 
   5   9   6     4124.73     4631.09     85.34 o 
   6   9   6       53.52       44.22     33.80 o 
   7   9   6        2.97      -36.88     36.88 o 
   8   9   6        4.13      -15.29     39.03 o 
   9   9   6       51.26      126.77     45.11 o 
  10   9   6        2.46       10.57     42.28 o 
  11   9   6      886.34     1074.73     78.75 o 
  12   9   6       12.49       26.21     43.45 o 
  13   9   6     1824.52     1655.07     79.80 o 
  14   9   6      537.90      573.32     59.89 o 
  15   9   6      157.16      396.35     68.62 o 
  16   9   6      272.71      321.24     68.01 o 
  17   9   6      438.94      513.00     86.77 o 
  18   9   6       21.31       91.38     91.07 o 
  19   9   6      103.32      101.89     63.13 o 
  20   9   6        1.91       43.51     60.59 o 
  21   9   6       13.55      238.09     72.03 o 
  22   9   6        5.94      -20.48     60.77 o 
   0  10   6      146.87      124.82     61.47 o 
   1  10   6        1.52      -32.39     35.77 o 
   2  10   6       32.14      -36.86     36.86 o 
   3  10   6       25.01        5.17     48.37 o 
   4  10   6        3.14       50.84     38.48 o 
   5  10   6        5.35      -35.90     35.90 o 
   6  10   6       84.14       84.31     41.40 o 
   7  10   6      105.79      142.32     44.12 o 
   8  10   6       64.99       64.37     44.25 o 
   9  10   6       83.84       75.89     45.44 o 
  10  10   6      234.22      260.14     51.45 o 
  11  10   6      112.95      170.74     49.49 o 
  12  10   6     1131.37     1129.46    159.06 o 
  13  10   6        6.13       16.92     45.55 o 
  14  10   6      437.41      657.97     70.28 o 
  15  10   6        1.54        6.31     73.61 o 
  16  10   6      326.94      338.95     72.08 o 
  17  10   6       20.91       62.58     60.13 o 
  18  10   6       99.55       71.21     75.73 o 
  19  10   6       84.59      148.23     65.73 o 
  20  10   6        0.22       39.99     60.07 o 
   1  11   6     4065.46     3659.10    109.10 o 
   2  11   6       79.63       37.86     48.91 o 
   3  11   6     1448.35     1541.51     84.86 o 
   4  11   6      532.88      464.55     56.74 o 
   5  11   6      198.77      120.04     54.18 o 
   6  11   6       46.19      138.18     47.02 o 
   7  11   6     2513.15     2552.20    131.68 o 
   8  11   6       37.78       63.58     49.62 o 
   9  11   6     1335.50     1390.42     76.29 o 
  10  11   6       27.71        7.16     56.69 o 
  11  11   6      873.08     1084.48     72.38 o 
  12  11   6      134.79      160.34     58.51 o 
  13  11   6      996.85     1048.54     83.28 o 
  14  11   6        1.51       74.91     53.89 o 
  15  11   6      678.41      874.99    103.80 o 
  16  11   6      205.98      346.63     74.60 o 
  17  11   6       78.84      233.84     69.09 o 
  18  11   6        1.27       38.96     90.07 o 
   0  12   6        0.19      -74.42     74.42 o 
   1  12   6        0.02      -56.48     56.48 o 
   2  12   6        4.38      -56.78     56.78 o 
   3  12   6        0.70      -53.88     54.87 o 
   4  12   6       49.93       24.52     58.67 o 
   5  12   6      162.99      166.01     65.81 o 
   6  12   6       56.01       65.38     62.47 o 
   7  12   6       13.79       51.52    108.19 o 
   8  12   6        9.84       65.84     62.87 o 
   9  12   6       18.49       67.04     52.18 o 
  10  12   6       81.41      126.41     59.75 o 
  11  12   6       26.39      168.60     64.24 o 
  12  12   6       28.08       -4.49     59.94 o 
  13  12   6        3.16       49.99     88.25 o 
  14  12   6        4.19       11.62     52.82 o 
  15  12   6        0.13      -22.10     81.25 o 
  16  12   6       10.87       65.93    105.79 o 
   1  13   6     1846.92     1972.95    119.03 o 
   2  13   6      297.69      314.67     88.57 o 
   3  13   6     1019.28      882.62    142.98 o 
   4  13   6      226.16      365.87     91.84 o 
   5  13   6      791.74      781.06    108.53 o 
   6  13   6        0.05        2.46     75.84 o 
   7  13   6     1162.24     1024.20    138.33 o 
   8  13   6        6.33      -19.43     77.96 o 
   9  13   6      792.30      627.33    103.21 o 
  10  13   6        4.50       74.95    100.79 o 
  11  13   6     1021.04     1320.32    129.85 o 
  12  13   6        2.54      132.32    105.37 o 
  13  13   6      300.97      362.48    142.77 o 
   0  14   6        3.85      -91.31    136.39 o 
   1  14   6        0.03      -83.91     83.91 o 
   2  14   6        0.63      -39.06     83.87 o 
   3  14   6        1.33       27.33     84.80 o 
   4  14   6        1.30      -76.85    107.64 o 
   5  14   6        3.73      -41.56    146.80 o 
   6  14   6       10.22       -5.14    141.96 o 
   7  14   6        0.50     -121.54    121.54 o 
   1   1   7    10337.67    11420.60     84.76 o 
   2   1   7    20823.31    20481.53    130.80 o 
   3   1   7    11441.14    10968.33     77.29 o 
   4   1   7      639.59      663.53     26.50 o 
   5   1   7    15069.44    14154.26     95.35 o 
   6   1   7     8072.70     7608.02     66.38 o 
   7   1   7     8183.49     8664.43     71.16 o 
   8   1   7     4178.97     4550.39     54.39 o 
   9   1   7     1446.52     1612.26     36.37 o 
  10   1   7    12785.55    13193.67    109.56 o 
  11   1   7    12974.75    14119.00    117.47 o 
  12   1   7     4402.05     4643.13     63.40 o 
  13   1   7     4447.41     4320.58     63.70 o 
  14   1   7      558.40      598.49     31.97 o 
  15   1   7     2545.83     2738.45     56.24 o 
  16   1   7     2900.46     2983.82     60.63 o 
  17   1   7       59.26      103.07     32.10 o 
  18   1   7     1537.11     1542.88     58.53 o 
  19   1   7     2121.54     2387.57     77.86 o 
  20   1   7        3.23       47.02     40.45 o 
  21   1   7      356.54      337.30     49.07 o 
  22   1   7      123.49      120.41     57.73 o 
  23   1   7        2.33       19.02     49.35 o 
  24   1   7       11.98      -64.25     64.25 o 
  25   1   7      188.49      102.09     93.12 o 
  26   1   7      249.53      133.85     99.07 o 
  27   1   7       26.25      -59.06    109.16 o 
  28   1   7      190.65     -122.37    138.18 o 
   0   2   7    23087.55    24392.72    215.67 o 
   1   2   7     4064.04     3728.32     43.28 o 
   2   2   7    27761.94    28118.55    171.92 o 
   3   2   7     1903.18     2261.61     39.08 o 
   4   2   7     2242.06     2291.22     40.25 o 
   5   2   7     7718.31     8196.42     73.44 o 
   6   2   7      424.12      387.33     19.77 o 
   7   2   7     1073.58     1124.99     29.86 o 
   8   2   7      472.85      577.29     35.14 o 
   9   2   7     1450.14     1626.39     32.61 o 
  10   2   7     9438.33     9834.31     89.82 o 
  11   2   7     1626.60     1565.76     39.91 o 
  12   2   7     3298.57     3229.94     52.85 o 
  13   2   7     1729.41     1573.87     41.59 o 
  14   2   7      183.53      163.54     24.08 o 
  15   2   7      152.72      145.09     28.28 o 
  16   2   7       76.56       59.52     30.86 o 
  17   2   7       90.75       38.02     33.58 o 
  18   2   7       28.29      201.43     40.96 o 
  19   2   7      150.15       11.71     39.55 o 
  20   2   7      555.79      403.90     49.47 o 
  21   2   7      301.75      180.66     45.51 o 
  22   2   7      746.96      762.71     80.07 o 
  23   2   7      140.84      161.39     90.81 o 
  24   2   7       16.36       59.58     68.85 o 
  25   2   7       35.78        7.55     75.57 o 
  26   2   7        2.85     -119.35    205.20 o 
  27   2   7        8.85      -11.65     97.47 o 
  28   2   7      284.73      309.27    112.83 o 
  29   2   7       83.54      189.90    165.69 o 
   1   3   7    14886.99    14760.98     94.49 o 
   2   3   7    14801.89    13624.41     92.66 o 
   3   3   7     5015.39     4919.18     62.72 o 
   4   3   7     5601.43     5478.85     62.93 o 
   5   3   7     9902.56    10347.48     88.49 o 
   6   3   7     4497.26     4733.60     56.21 o 
   7   3   7    24350.77    23651.54    163.54 o 
   8   3   7        3.93        5.80     20.61 o 
   9   3   7      410.61      594.80     35.64 o 
  10   3   7      942.60     1027.14     27.95 o 
  11   3   7      306.25      391.41     26.38 o 
  12   3   7     1943.85     1843.09     55.75 o 
  13   3   7      446.95      367.37     36.30 o 
  14   3   7      911.40      987.46     48.43 o 
  15   3   7      361.23      382.56     38.43 o 
  16   3   7      692.02      793.43     49.54 o 
  17   3   7      824.32      750.23     52.09 o 
  18   3   7       10.78      -13.57     35.82 o 
  19   3   7       21.20      105.03     39.94 o 
  20   3   7      498.85      512.78     65.22 o 
  21   3   7      297.39      197.98     59.56 o 
  22   3   7        5.24      -51.21     51.21 o 
  23   3   7      345.25      522.56     71.85 o 
  24   3   7       38.94      -29.03     63.43 o 
  25   3   7      318.79      194.49     94.78 o 
  26   3   7       43.59       12.20     81.78 o 
  27   3   7        4.23      -31.77     73.45 o 
  28   3   7       44.86      134.64    102.71 o 
   0   4   7    10336.40    11310.66    107.34 o 
   1   4   7     1879.33     2315.29     31.55 o 
   2   4   7       12.51        5.50     11.90 o 
   3   4   7     1370.64     1935.07     47.38 o 
   4   4   7     3399.08     2836.89     46.68 o 
   5   4   7     5576.15     5909.10     67.80 o 
   6   4   7     1633.25     1417.87     36.94 o 
   7   4   7       10.42       -5.95     21.84 o 
   8   4   7     9008.91     9578.98     93.89 o 
   9   4   7      377.07      558.79     29.15 o 
  10   4   7     8778.36     9275.22    102.51 o 
  11   4   7     1848.71     2239.14     56.18 o 
  12   4   7     4847.75     4736.87     79.28 o 
  13   4   7       97.77      129.91     30.14 o 
  14   4   7     3691.44     3482.12     77.87 o 
  15   4   7       11.26      -29.21     29.21 o 
  16   4   7     4388.49     3941.41     88.12 o 
  17   4   7      333.16      172.43    105.33 o 
  18   4   7      141.76      111.13     52.20 o 
  19   4   7      723.87      878.08     75.68 o 
  20   4   7        2.13      -42.14     58.01 o 
  21   4   7        0.61       41.49     54.61 o 
  22   4   7      208.71      223.12     63.48 o 
  23   4   7        6.79       25.02     65.40 o 
  24   4   7      512.14      497.45     73.66 o 
  25   4   7        2.38       52.07     66.08 o 
  26   4   7      479.43      300.13     74.69 o 
  27   4   7       40.87       32.69     67.78 o 
  28   4   7        6.24       70.30    116.45 o 
   1   5   7    14894.72    13633.72     96.62 o 
   2   5   7        1.93       30.48     13.90 o 
   3   5   7    20654.31    21484.98    139.23 o 
   4   5   7     3013.11     3152.80     51.56 o 
   5   5   7    11720.00    11480.01    106.08 o 
   6   5   7      165.65      135.20     22.11 o 
   7   5   7     3285.26     3359.02     56.26 o 
   8   5   7      426.61      489.52     29.63 o 
   9   5   7    10527.97    10372.11    104.81 o 
  10   5   7       51.89       37.29     27.26 o 
  11   5   7    11245.71    11137.59    138.91 o 
  12   5   7       95.69      224.15     31.43 o 
  13   5   7     1707.98     1803.75     58.43 o 
  14   5   7       18.08      -36.59     36.59 o 
  15   5   7     1992.47     1905.08     89.99 o 
  16   5   7      375.32      287.74     59.34 o 
  17   5   7     4551.27     4499.42    127.62 o 
  18   5   7      163.61      114.10     55.18 o 
  19   5   7     1021.91     1000.64     81.58 o 
  20   5   7      202.30      164.57     60.80 o 
  21   5   7     2361.68     2544.18    117.99 o 
  22   5   7      284.00      442.33     73.08 o 
  23   5   7      538.16      594.69     76.08 o 
  24   5   7       27.02        5.19     59.04 o 
  25   5   7      646.42      659.18    118.91 o 
  26   5   7       39.17       59.76     67.03 o 
  27   5   7      278.36      604.06     84.91 o 
   0   6   7    15296.40    15522.22    210.95 o 
   1   6   7     3529.55     3721.04     46.57 o 
   2   6   7    14637.68    14776.54    100.93 o 
   3   6   7     2405.91     2402.76     37.58 o 
   4   6   7      988.03      835.17     31.70 o 
   5   6   7     6993.81     7399.79     82.47 o 
   6   6   7      510.32      364.64     28.58 o 
   7   6   7      250.03      193.89     26.04 o 
   8   6   7      928.85      989.81     39.73 o 
   9   6   7     1077.18     1088.15     60.04 o 
  10   6   7     1710.76     1858.66     55.67 o 
  11   6   7        8.55       28.35     31.75 o 
  12   6   7      750.55      837.02     82.08 o 
  13   6   7     3887.48     3547.81    121.69 o 
  14   6   7      106.31       56.14     49.50 o 
  15   6   7       45.87      -15.70     48.73 o 
  16   6   7     3657.52     3576.93    118.91 o 
  17   6   7       10.23      -27.42     49.88 o 
  18   6   7     3970.29     3536.57    122.12 o 
  19   6   7       40.70       53.45     54.84 o 
  20   6   7      217.95      310.31     65.18 o 
  21   6   7       96.65      113.94     59.37 o 
  22   6   7       36.87       20.11     68.83 o 
  23   6   7      245.10      282.35     72.62 o 
  24   6   7        2.52        0.57     62.44 o 
  25   6   7       10.16       37.42     64.61 o 
  26   6   7       30.63       96.43     72.70 o 
   1   7   7    14846.44    14214.41    103.83 o 
   2   7   7      884.44     1017.04     38.65 o 
   3   7   7     1855.80     1651.96     42.58 o 
   4   7   7     1598.85     1541.55     46.06 o 
   5   7   7      570.93      529.67     30.44 o 
   6   7   7      186.71      120.52     25.06 o 
   7   7   7      403.99      450.75     32.32 o 
   8   7   7      282.30      386.73     34.51 o 
   9   7   7     7215.18     7106.03    112.57 o 
  10   7   7       97.41      208.80     44.36 o 
  11   7   7     1380.15     1293.23     81.77 o 
  12   7   7      900.80      774.78     75.31 o 
  13   7   7      221.12      130.46     47.92 o 
  14   7   7      453.39      413.34     58.31 o 
  15   7   7     3615.73     3368.23    117.95 o 
  16   7   7      594.21      618.70     73.44 o 
  17   7   7      255.78      280.81     64.31 o 
  18   7   7      196.30      215.25     61.77 o 
  19   7   7      336.79      396.63     70.08 o 
  20   7   7        0.29        4.59     55.91 o 
  21   7   7      706.89      732.98     82.57 o 
  22   7   7       22.52      -14.12     55.57 o 
  23   7   7      292.27      405.70     77.32 o 
  24   7   7        1.02       63.35     62.97 o 
  25   7   7      379.77      378.30     88.00 o 
   0   8   7     2790.06     2636.65    100.08 o 
   1   8   7      614.59      669.68     34.10 o 
   2   8   7     2968.80     2882.18     55.67 o 
   3   8   7     1164.83     1127.14     41.18 o 
   4   8   7      817.97      948.32     42.70 o 
   5   8   7       46.03      101.29     26.49 o 
   6   8   7      540.56      462.57     41.15 o 
   7   8   7     2053.03     1694.82     88.63 o 
   8   8   7      298.01      289.28     47.77 o 
   9   8   7      175.13      154.86     42.06 o 
  10   8   7     2872.87     2817.97     83.98 o 
  11   8   7       50.29       95.42     43.61 o 
  12   8   7       17.10       12.39     42.05 o 
  13   8   7      320.14      384.70     58.65 o 
  14   8   7     1150.66     1367.26     81.80 o 
  15   8   7      748.89      884.85     81.34 o 
  16   8   7      804.47      898.70     97.58 o 
  17   8   7      550.66      694.50     78.50 o 
  18   8   7      731.41      714.00     81.30 o 
  19   8   7      254.36      209.47     65.54 o 
  20   8   7      240.78      198.37     65.05 o 
  21   8   7       83.37      109.13     59.00 o 
  22   8   7      279.88      436.12    103.98 o 
  23   8   7      197.13       76.82     74.66 o 
  24   8   7      257.76      436.48    158.07 o 
   1   9   7     1349.07     1296.78     55.19 o 
   2   9   7     1057.76     1093.53     48.85 o 
   3   9   7     6140.23     5701.10     91.09 o 
   4   9   7     2279.05     2027.75     60.86 o 
   5   9   7     1355.61     1525.77     55.09 o 
   6   9   7      149.18       90.49     41.23 o 
   7   9   7     2201.00     2125.73     83.75 o 
   8   9   7      202.00      209.52     45.69 o 
   9   9   7     4904.19     4601.16    140.87 o 
  10   9   7     2432.75     2250.69    122.08 o 
  11   9   7      307.22      305.64     51.88 o 
  12   9   7     1341.02     1388.09     74.63 o 
  13   9   7     4422.57     4115.55    117.03 o 
  14   9   7      197.29      253.84     52.45 o 
  15   9   7     1892.93     2071.79     96.45 o 
  16   9   7      100.65      119.29     69.91 o 
  17   9   7     3117.87     2745.54    183.78 o 
  18   9   7      175.79      228.70     70.18 o 
  19   9   7      846.57      932.85     93.21 o 
  20   9   7      168.69      325.86     74.86 o 
  21   9   7      218.98      522.22     83.02 o 
  22   9   7       16.37        7.72     59.66 o 
   0  10   7      439.46      464.99     64.21 o 
   1  10   7      658.96      610.04     56.57 o 
   2  10   7     1019.87     1117.70     60.64 o 
   3  10   7      826.89      740.48     60.38 o 
   4  10   7     5178.79     5071.61    102.50 o 
   5  10   7       11.88       32.74     40.17 o 
   6  10   7      440.56      469.13     49.36 o 
   7  10   7       29.36       52.12     43.46 o 
   8  10   7      299.57      420.70     53.51 o 
   9  10   7      351.45      334.36     52.74 o 
  10  10   7      130.94       27.34     45.60 o 
  11  10   7        0.02        7.62     45.78 o 
  12  10   7      514.68      658.09     62.63 o 
  13  10   7      127.92      109.50     54.65 o 
  14  10   7      204.10      349.29     64.41 o 
  15  10   7      117.57      184.64     63.81 o 
  16  10   7      162.20      200.92     68.01 o 
  17  10   7       41.60       90.85     61.33 o 
  18  10   7      156.67      122.45     68.61 o 
  19  10   7        4.12       76.25     64.36 o 
  20  10   7       11.52      123.31     68.17 o 
   1  11   7      462.99      550.66     63.29 o 
   2  11   7       14.08      -15.28     49.05 o 
   3  11   7        7.19       -4.63     46.95 o 
   4  11   7      228.44      202.31     56.41 o 
   5  11   7      701.26      578.73     67.01 o 
   6  11   7        8.03      -53.43     53.43 o 
   7  11   7        5.93      134.43     48.57 o 
   8  11   7      538.69      558.24     63.51 o 
   9  11   7      534.35      650.51     69.59 o 
  10  11   7       83.01      114.74     48.72 o 
  11  11   7       37.62       63.04     49.05 o 
  12  11   7       45.29       99.72     51.09 o 
  13  11   7       71.93      155.22     57.89 o 
  14  11   7       45.31       60.29     53.65 o 
  15  11   7       56.48      106.79     65.30 o 
  16  11   7        9.73       80.81     65.45 o 
  17  11   7        4.90       97.97     65.26 o 
  18  11   7       45.87      245.39     86.55 o 
   0  12   7      150.61       97.05     88.19 o 
   1  12   7        0.80      -41.52     58.75 o 
   2  12   7        3.73       72.89     72.20 o 
   3  12   7        7.64      -20.61     57.98 o 
   4  12   7        8.22        8.11     58.76 o 
   5  12   7      155.01      102.40     64.51 o 
   6  12   7      169.69      253.94     71.45 o 
   7  12   7       30.09       -5.14     77.63 o 
   8  12   7      530.21      515.91     99.84 o 
   9  12   7       33.91       68.38     79.99 o 
  10  12   7       64.85       94.81     55.37 o 
  11  12   7       13.45      -55.29     55.29 o 
  12  12   7        7.33       21.22     68.28 o 
  13  12   7        0.50       98.55     74.76 o 
  14  12   7      211.41      329.94     74.25 o 
  15  12   7       36.97       65.72     62.72 o 
  16  12   7        0.68      181.49     82.22 o 
   1  13   7        4.40      -71.71     71.71 o 
   2  13   7       19.49        7.29     76.51 o 
   3  13   7       23.95      -18.66     74.49 o 
   4  13   7        1.03      -66.98     66.98 o 
   5  13   7      243.14      156.43     83.09 o 
   6  13   7        3.19       -2.20     76.86 o 
   7  13   7      272.51      426.73     93.75 o 
   8  13   7       54.29      -60.63     76.26 o 
   9  13   7       92.43       96.86     81.15 o 
  10  13   7       78.58      250.13     90.26 o 
  11  13   7      216.13      364.10    144.88 o 
  12  13   7       39.41      158.43    235.88 o 
   0  14   7        1.41     -129.30    129.30 o 
   1  14   7        8.45        5.47    106.94 o 
   2  14   7      123.89      131.54     88.28 o 
   3  14   7       18.41      -22.34     80.82 o 
   4  14   7       72.43       48.73    147.92 o 
   5  14   7       25.31      -29.63    142.26 o 
   6  14   7       11.59     -115.13    129.55 o 
   7  14   7        2.39      -30.64    131.03 o 
   0   0   8  1126344.50   969032.25  10136.81 o 
   1   0   8    17887.65    20781.68    228.05 o 
   2   0   8    24277.88    22644.97    207.36 o 
   3   0   8    29398.05    27898.74    246.69 o 
   4   0   8       67.57       34.33     13.57 o 
   5   0   8    12189.33    12953.01    143.63 o 
   6   0   8       51.62       47.66     15.32 o 
   7   0   8       40.34       23.13     18.80 o 
   8   0   8    62815.46    62928.63    511.66 o 
   9   0   8     8352.45     7614.92    108.28 o 
  10   0   8    40969.28    39940.02    397.77 o 
  11   0   8    78452.63    79794.34    647.13 o 
  12   0   8    64838.89    61571.19    522.13 o 
  13   0   8    20797.80    21088.30    241.71 o 
  14   0   8    30718.35    30903.69    310.34 o 
  15   0   8      310.31      370.60     41.93 o 
  16   0   8     8189.47     8291.34    140.42 o 
  17   0   8      224.75      324.97     47.80 o 
  18   0   8     3300.66     2990.87     97.17 o 
  19   0   8    14398.23    14436.57    252.10 o 
  20   0   8      440.03      594.63     76.74 o 
  21   0   8     2604.16     2493.26    147.62 o 
  22   0   8      275.47      232.51    110.89 o 
  23   0   8       81.01       48.26    188.47 o 
  24   0   8     1138.92     1380.86    146.68 o 
  25   0   8      148.00      106.39     94.69 o 
  26   0   8      763.53      830.86    181.99 o 
   1   1   8     2162.96     2125.40     33.97 o 
   2   1   8     5656.33     5010.11     52.41 o 
   3   1   8      832.82      698.04     20.28 o 
   4   1   8      512.77      558.87     18.61 o 
   5   1   8      278.61      254.67     14.88 o 
   6   1   8      141.65      150.50     15.61 o 
   7   1   8     1473.63     1348.88     29.86 o 
   8   1   8     2522.65     2288.94     41.32 o 
   9   1   8     5798.46     6149.65     67.73 o 
  10   1   8     1169.54     1221.43     35.08 o 
  11   1   8     4033.09     4077.45     58.73 o 
  12   1   8      145.43      216.81     23.44 o 
  13   1   8     2933.42     3024.40     54.80 o 
  14   1   8      840.57      943.85     43.37 o 
  15   1   8      210.47      213.74     27.17 o 
  16   1   8       42.55       41.32     26.25 o 
  17   1   8      704.13      685.27     44.33 o 
  18   1   8      166.35      217.72     41.67 o 
  19   1   8       54.87      109.21     40.86 o 
  20   1   8      451.99      336.46     48.13 o 
  21   1   8       17.40       -6.61     41.27 o 
  22   1   8       81.93       14.36     47.11 o 
  23   1   8       36.39      -46.13     46.13 o 
  24   1   8      255.30      208.33     75.26 o 
  25   1   8      143.23      190.09     95.94 o 
  26   1   8        2.78      -98.63    166.91 o 
  27   1   8       37.16      -84.34     84.34 o 
  28   1   8       59.62     -131.77    131.77 o 
  29   1   8        9.54     -142.36    142.36 o 
   0   2   8     1362.02     1631.13     44.13 o 
   1   2   8   193439.59   190315.94    992.18 o 
   2   2   8    30357.19    29552.48    182.29 o 
   3   2   8     2612.44     2566.65     36.26 o 
   4   2   8    25741.53    23704.09    157.74 o 
   5   2   8      237.86      282.78     31.14 o 
   6   2   8     5095.77     4747.20     55.80 o 
   7   2   8    23226.08    23439.46    148.35 o 
   8   2   8    10802.57    10808.17    124.81 o 
   9   2   8      286.04      237.10     17.70 o 
  10   2   8       27.25       87.46     19.48 o 
  11   2   8        4.33       -3.21     15.91 o 
  12   2   8     2029.41     2054.21     44.75 o 
  13   2   8     1012.53     1062.40     42.93 o 
  14   2   8     1319.88     1399.31     48.16 o 
  15   2   8      152.37      113.07     32.30 o 
  16   2   8      675.87      620.52     44.11 o 
  17   2   8      374.78      264.22     41.20 o 
  18   2   8    11842.62    11452.94    152.41 o 
  19   2   8       26.43      112.92     40.58 o 
  20   2   8      795.54      882.19     59.35 o 
  21   2   8       37.28      -10.09     39.99 o 
  22   2   8      564.28      714.19     66.35 o 
  23   2   8        1.19        5.50     67.66 o 
  24   2   8     1033.59     1087.80    136.32 o 
  25   2   8       32.27       11.10     71.95 o 
  26   2   8      617.17      547.79    300.86 o 
  27   2   8      116.94       50.65    275.39 o 
  28   2   8      571.39      562.23    128.07 o 
  29   2   8       13.66       -9.42    106.47 o 
   1   3   8    10365.41    10953.66     87.21 o 
   2   3   8      621.89      703.20     22.01 o 
   3   3   8      277.55      184.62     13.92 o 
   4   3   8      650.73      643.29     33.80 o 
   5   3   8      797.73      769.21     31.22 o 
   6   3   8      852.49      881.65     42.03 o 
   7   3   8     1489.74     1672.37     35.25 o 
   8   3   8      431.50      417.19     22.87 o 
   9   3   8     3169.16     3471.12     46.07 o 
  10   3   8       81.73       51.72     19.52 o 
  11   3   8      915.18      999.40     40.75 o 
  12   3   8     1180.11     1208.76     62.27 o 
  13   3   8      208.75      256.79     32.69 o 
  14   3   8      456.23      439.03     38.39 o 
  15   3   8        0.34        4.20     28.89 o 
  16   3   8       13.56       -8.52     40.89 o 
  17   3   8       84.75       -5.36     40.36 o 
  18   3   8      153.23      101.61     40.05 o 
  19   3   8       88.34       58.81     39.18 o 
  20   3   8       94.94       -1.74     77.73 o 
  21   3   8      424.18      417.01     67.00 o 
  22   3   8        7.12       13.17     55.33 o 
  23   3   8      227.21      319.14     67.83 o 
  24   3   8       17.58       -2.61     58.14 o 
  25   3   8        2.45      -21.52     58.07 o 
  26   3   8       33.42       31.30     71.59 o 
  27   3   8       33.13      137.59     85.43 o 
  28   3   8        0.23      -85.34     85.34 o 
   0   4   8     4906.49     5064.03     88.33 o 
   1   4   8     4323.58     4126.99     59.29 o 
   2   4   8       39.34       53.13     12.80 o 
   3   4   8     5909.92     5550.37     52.20 o 
   4   4   8     9036.33     8594.58     84.13 o 
   5   4   8      136.00      148.63     28.20 o 
   6   4   8    27002.57    27901.81    190.83 o 
   7   4   8     1294.66     1374.50     54.35 o 
   8   4   8     5122.77     5011.78     72.04 o 
   9   4   8     4787.01     4688.84     64.68 o 
  10   4   8    23071.09    23612.22    210.65 o 
  11   4   8      628.21      774.18     65.72 o 
  12   4   8      354.18      374.75     33.18 o 
  13   4   8      323.61      406.20     37.54 o 
  14   4   8     4067.57     3888.76     92.91 o 
  15   4   8     1593.86     1647.77     62.87 o 
  16   4   8     3041.43     2946.12     79.15 o 
  17   4   8      240.25      249.43     47.88 o 
  18   4   8      134.65       81.75     52.81 o 
  19   4   8      616.80      469.51     66.53 o 
  20   4   8     1494.71     1530.55     95.84 o 
  21   4   8        5.73      -22.95     53.14 o 
  22   4   8     1635.43     1575.91     97.33 o 
  23   4   8      516.33      613.07     77.51 o 
  24   4   8      246.21      344.12     71.46 o 
  25   4   8       99.79      102.76     65.13 o 
  26   4   8      376.57      484.50     80.29 o 
  27   4   8       80.83      156.16     83.08 o 
  28   4   8      180.20      247.48    111.32 o 
   1   5   8       21.83       22.96     14.12 o 
   2   5   8    14372.11    15231.40    102.82 o 
   3   5   8      350.02      505.37     25.90 o 
   4   5   8     1523.04     1809.12     36.26 o 
   5   5   8      310.41      231.03     23.43 o 
   6   5   8      581.50      734.96     32.44 o 
   7   5   8      684.69      697.14     35.55 o 
   8   5   8     2903.43     2850.52     53.88 o 
   9   5   8        3.34       29.87     24.79 o 
  10   5   8      875.53     1055.38     49.83 o 
  11   5   8     1798.53     2107.99     62.54 o 
  12   5   8      177.66      243.43     40.59 o 
  13   5   8      576.86      739.94     44.52 o 
  14   5   8      422.66      481.04     44.66 o 
  15   5   8       49.74       49.90     46.60 o 
  16   5   8       40.28      -20.09     46.57 o 
  17   5   8      454.53      541.91    112.51 o 
  18   5   8       94.88      153.53     56.68 o 
  19   5   8      103.37      108.27     54.83 o 
  20   5   8        0.25      -33.72     50.40 o 
  21   5   8       82.91       90.34     93.78 o 
  22   5   8      259.37      310.09     69.37 o 
  23   5   8      209.50      209.40     67.77 o 
  24   5   8       19.30       70.27     61.60 o 
  25   5   8      130.32      189.23     71.85 o 
  26   5   8        2.83       38.87     83.75 o 
  27   5   8        1.35       69.48     66.53 o 
   0   6   8     1122.24     1336.48     45.84 o 
   1   6   8      662.85      731.33     25.81 o 
   2   6   8      368.90      535.97     23.21 o 
   3   6   8      419.24      274.61     24.89 o 
   4   6   8      221.97      245.89     24.79 o 
   5   6   8      158.93      193.48     24.34 o 
   6   6   8      923.84     1134.69     50.39 o 
   7   6   8       42.63       -1.51     25.24 o 
   8   6   8     1229.73     1139.31     47.04 o 
   9   6   8       51.05       79.13     28.41 o 
  10   6   8       54.74       22.95     26.73 o 
  11   6   8     1001.45      812.51     45.79 o 
  12   6   8     3136.82     3222.28     90.82 o 
  13   6   8        8.43      -12.68     39.98 o 
  14   6   8      458.02      406.82     54.69 o 
  15   6   8     1125.84      763.05     73.02 o 
  16   6   8     1110.87     1061.47     80.97 o 
  17   6   8        0.84      -49.60     49.60 o 
  18   6   8      297.46      358.28     65.11 o 
  19   6   8        0.97      -10.85     70.93 o 
  20   6   8      690.73      646.36     78.00 o 
  21   6   8       93.64       67.95     76.82 o 
  22   6   8       21.43       43.19     58.11 o 
  23   6   8      134.10      142.27     65.00 o 
  24   6   8       64.62       81.62     67.69 o 
  25   6   8       28.18       57.37     64.12 o 
  26   6   8      108.58      189.76     89.89 o 
   1   7   8       79.96       89.58     19.03 o 
   2   7   8        9.02       18.15     20.49 o 
   3   7   8      207.43      161.68     24.23 o 
   4   7   8      160.97      228.29     28.13 o 
   5   7   8       78.12       85.06     23.93 o 
   6   7   8     2401.53     2105.81     50.49 o 
   7   7   8      434.61      367.81     33.15 o 
   8   7   8      431.10      478.64     36.77 o 
   9   7   8        2.78      -10.04     31.28 o 
  10   7   8       65.26       99.49     40.55 o 
  11   7   8       12.64       28.62     41.52 o 
  12   7   8      152.17      212.25     50.35 o 
  13   7   8       78.04       26.03     45.22 o 
  14   7   8      476.27      474.32     59.53 o 
  15   7   8        9.20       62.18     56.77 o 
  16   7   8      302.64      446.87     68.17 o 
  17   7   8       41.34       88.59     56.28 o 
  18   7   8       57.92       47.98     55.23 o 
  19   7   8        7.63      -30.13     52.81 o 
  20   7   8        2.69       43.89     57.11 o 
  21   7   8        1.56        0.63     60.44 o 
  22   7   8       45.25       30.85     67.11 o 
  23   7   8        9.84       38.33     64.60 o 
  24   7   8       34.08       20.93     59.91 o 
  25   7   8        3.84      171.70     81.88 o 
   0   8   8      643.49      696.77     49.92 o 
   1   8   8      200.35      150.08     28.46 o 
   2   8   8      357.87      393.00     31.11 o 
   3   8   8      708.39      620.96     35.31 o 
   4   8   8     2335.33     2189.14     51.95 o 
   5   8   8      405.96      516.28     36.54 o 
   6   8   8     1028.66     1282.35     52.49 o 
   7   8   8     2200.27     2174.12     66.25 o 
   8   8   8        1.27      -31.25     35.93 o 
   9   8   8     1930.63     1768.46     73.08 o 
  10   8   8     2192.01     2224.06     79.74 o 
  11   8   8     1895.00     1808.09     95.71 o 
  12   8   8     1888.96     1870.76     87.81 o 
  13   8   8       71.57       24.56     47.37 o 
  14   8   8      284.88      364.92     59.90 o 
  15   8   8       43.02       57.60     53.03 o 
  16   8   8      191.37      246.35     66.25 o 
  17   8   8       50.66       77.27     58.52 o 
  18   8   8      339.95      465.40     95.64 o 
  19   8   8        3.31      105.05     62.72 o 
  20   8   8      133.42      241.74     70.59 o 
  21   8   8      293.30      380.28     78.13 o 
  22   8   8       45.89       51.46     64.71 o 
  23   8   8       35.68      110.14     68.31 o 
   1   9   8      374.57      214.60     45.70 o 
   2   9   8        8.89      -15.31     32.50 o 
   3   9   8      205.06      206.88     34.25 o 
   4   9   8      568.00      680.34     42.24 o 
   5   9   8      148.72      153.56     47.25 o 
   6   9   8       13.36       35.77     38.67 o 
   7   9   8       92.72      217.73     46.05 o 
   8   9   8       66.36      214.66     46.80 o 
   9   9   8       25.25       84.68     43.77 o 
  10   9   8        3.25      -20.79     41.14 o 
  11   9   8        9.52       23.48     43.42 o 
  12   9   8       36.22      127.14     48.71 o 
  13   9   8      224.90      437.40     56.74 o 
  14   9   8       69.55       64.52     49.96 o 
  15   9   8        3.92       66.71     46.68 o 
  16   9   8      170.20       17.21     57.54 o 
  17   9   8       69.94       79.86     71.90 o 
  18   9   8      324.25      427.38     75.77 o 
  19   9   8        6.68       63.57     64.75 o 
  20   9   8       27.50       75.76     67.06 o 
  21   9   8        1.91      107.15     68.01 o 
  22   9   8        0.19       12.17     69.42 o 
   0  10   8     3273.22     3340.14    113.31 o 
   1  10   8        0.03      -33.92     37.64 o 
   2  10   8     1248.34     1223.71     62.75 o 
   3  10   8     2169.93     1890.98     80.87 o 
   4  10   8     1358.95     1380.79     95.88 o 
   5  10   8     1570.25     1159.26     72.95 o 
   6  10   8     2210.58     2491.17     91.85 o 
   7  10   8        0.22      -31.46     40.54 o 
   8  10   8     3167.86     2927.21     91.08 o 
   9  10   8       13.97       40.30     44.23 o 
  10  10   8      673.10      594.57     60.46 o 
  11  10   8      415.08      506.10     69.98 o 
  12  10   8     1351.21     1510.33     80.19 o 
  13  10   8      825.84      901.89     70.34 o 
  14  10   8      890.36      980.99     71.29 o 
  15  10   8      177.04      245.18     59.92 o 
  16  10   8      452.42      510.16     79.63 o 
  17  10   8       79.96      131.97     65.19 o 
  18  10   8      188.10      290.14     73.01 o 
  19  10   8      145.44      235.89     71.48 o 
  20  10   8      809.73      874.97    115.50 o 
   1  11   8       20.59      -47.00     47.00 o 
   2  11   8      206.88      222.66     54.98 o 
   3  11   8        0.23       23.01     50.44 o 
   4  11   8       14.94      -15.66     48.84 o 
   5  11   8      304.79      381.84     70.37 o 
   6  11   8      275.13      271.49     67.52 o 
   7  11   8      303.80      188.15     52.05 o 
   8  11   8       98.16      175.74     54.44 o 
   9  11   8       26.37      139.17     53.66 o 
  10  11   8        0.32       47.18     47.30 o 
  11  11   8        5.55        0.05     46.50 o 
  12  11   8        0.26       11.50     46.50 o 
  13  11   8        0.81       74.02     50.94 o 
  14  11   8       56.16      -22.03     57.25 o 
  15  11   8       44.92      111.42     59.82 o 
  16  11   8      142.33      151.85     68.16 o 
  17  11   8       63.15      162.39     65.44 o 
  18  11   8      101.70      220.75     79.48 o 
   0  12   8      479.13      553.04    186.67 o 
   1  12   8       51.86       36.65     60.90 o 
   2  12   8     1162.89     1007.80     89.45 o 
   3  12   8      156.75      134.48     64.12 o 
   4  12   8      249.89      334.95     90.83 o 
   5  12   8        6.99       -6.54     68.57 o 
   6  12   8     1514.84     1503.83    104.16 o 
   7  12   8      111.55      146.86     66.87 o 
   8  12   8      523.08      579.65    106.63 o 
   9  12   8        0.07      -76.31     76.31 o 
  10  12   8      351.94      372.52     66.14 o 
  11  12   8       26.73       86.44     60.50 o 
  12  12   8      489.39      605.96     82.16 o 
  13  12   8      137.41      141.05     68.13 o 
  14  12   8      329.68      333.21     83.02 o 
  15  12   8       11.69       53.88     61.60 o 
  16  12   8      184.80      162.11    178.43 o 
   1  13   8       25.78       88.32     78.29 o 
   2  13   8       25.20       52.60     76.49 o 
   3  13   8       11.32      -70.70     70.70 o 
   4  13   8        0.32       58.84     99.78 o 
   5  13   8        0.25        2.05     76.77 o 
   6  13   8       32.60      -73.59     75.92 o 
   7  13   8       45.87      -15.93     78.31 o 
   8  13   8       41.61       -0.52     77.39 o 
   9  13   8       14.29       46.37     88.61 o 
  10  13   8        7.84       11.49     70.95 o 
  11  13   8       80.98      266.95    179.59 o 
  12  13   8        0.29      199.81    229.78 o 
   0  14   8     2140.57     2211.27    270.96 o 
   1  14   8        0.02       -3.56    162.58 o 
   2  14   8     1317.79     1490.64    165.74 o 
   3  14   8       22.82       63.88    109.56 o 
   4  14   8      889.88      986.24    211.56 o 
   5  14   8       16.94      -48.59    140.32 o 
   6  14   8      820.61      973.95    209.68 o 
   1   1   9    34186.71    34500.86    211.13 o 
   2   1   9        5.93       23.48     12.91 o 
   3   1   9    15939.88    16789.23    117.59 o 
   4   1   9     2419.70     2449.67     48.39 o 
   5   1   9       90.47       39.19     12.02 o 
   6   1   9      280.00      253.64     16.30 o 
   7   1   9    13539.62    13596.78    120.89 o 
   8   1   9       35.44       -7.94     14.45 o 
   9   1   9        6.31       28.92     15.76 o 
  10   1   9     2045.17     2235.90     44.01 o 
  11   1   9     5947.39     6125.94     72.82 o 
  12   1   9      732.05      843.68     33.31 o 
  13   1   9     4727.44     4797.21     68.75 o 
  14   1   9      706.04      762.88     35.16 o 
  15   1   9        0.89      157.92     26.37 o 
  16   1   9      102.08      135.06     30.41 o 
  17   1   9       53.49      222.46     35.89 o 
  18   1   9      126.76      140.11     40.50 o 
  19   1   9      255.11      286.53     45.78 o 
  20   1   9      117.85       33.43     41.89 o 
  21   1   9      476.59      474.36     59.53 o 
  22   1   9        9.48      -17.18     45.62 o 
  23   1   9       40.99      -56.04     56.04 o 
  24   1   9      418.30      395.65     73.59 o 
  25   1   9        2.29      -93.90     93.90 o 
  26   1   9       57.53      -29.35     86.03 o 
  27   1   9        2.58       -1.99    136.94 o 
  28   1   9       34.66      -26.74    149.25 o 
  29   1   9        1.33     -137.31    152.05 o 
   0   2   9   366320.53   356156.28   2974.27 o 
   1   2   9     1857.29     2216.13     38.31 o 
   2   2   9    46246.77    45401.31    266.33 o 
   3   2   9     1192.73     1044.61     25.46 o 
   4   2   9    11727.58    11917.70     88.46 o 
   5   2   9     1548.18     1739.98     29.71 o 
   6   2   9      247.07      355.35     17.51 o 
   7   2   9      697.84      799.74     24.04 o 
   8   2   9    13159.55    11916.06     93.46 o 
   9   2   9      294.79      334.88     27.09 o 
  10   2   9    10592.25    11078.29     93.49 o 
  11   2   9      335.25      456.37     25.72 o 
  12   2   9     2578.97     2574.85     48.78 o 
  13   2   9     2096.36     2074.47     53.70 o 
  14   2   9     9537.03     9336.43    111.54 o 
  15   2   9     3275.95     3056.08     73.48 o 
  16   2   9      744.66      642.12     45.89 o 
  17   2   9      667.92      575.71     47.33 o 
  18   2   9       79.65      261.60     42.96 o 
  19   2   9     1022.87     1092.28     61.18 o 
  20   2   9      143.63       89.81     42.23 o 
  21   2   9        0.28      -30.97     38.71 o 
  22   2   9       19.14      -25.81     41.82 o 
  23   2   9       31.17      -60.17    100.56 o 
  24   2   9       63.36       94.59    113.08 o 
  25   2   9        3.14       41.25     80.63 o 
  26   2   9      149.37       63.03    113.53 o 
  27   2   9        0.16      -43.30    192.11 o 
  28   2   9      223.97      106.26    208.77 o 
   1   3   9     2279.45     2979.18     39.95 o 
   2   3   9     4190.01     4312.36     47.76 o 
   3   3   9     2591.38     2528.93     35.87 o 
   4   3   9     5437.72     5054.19     78.54 o 
   5   3   9     8652.88     8911.43     82.48 o 
   6   3   9      198.08      249.68     24.39 o 
   7   3   9    19568.42    19378.14    161.11 o 
   8   3   9     1264.02     1123.25     49.41 o 
   9   3   9     1091.57     1047.52     43.50 o 
  10   3   9      545.61      565.33     30.67 o 
  11   3   9     2351.23     2288.99     74.93 o 
  12   3   9     2288.45     2339.23     62.26 o 
  13   3   9      724.54      741.83     43.69 o 
  14   3   9      258.49      232.66     55.31 o 
  15   3   9      982.93     1056.39     69.81 o 
  16   3   9       23.78      -12.92     39.34 o 
  17   3   9      316.15      310.82     43.37 o 
  18   3   9      536.83      682.91     53.90 o 
  19   3   9      309.75      427.37     49.57 o 
  20   3   9      518.96      472.20     51.56 o 
  21   3   9      796.70      698.71     72.68 o 
  22   3   9       19.61      103.86     56.87 o 
  23   3   9      643.80      822.10     80.80 o 
  24   3   9      123.41       97.47     68.64 o 
  25   3   9      366.00      401.01    130.53 o 
  26   3   9       24.99       24.50     75.87 o 
  27   3   9       31.65       22.93     74.22 o 
  28   3   9        2.46     -109.17    109.17 o 
   0   4   9     5311.34     5021.85     94.07 o 
   1   4   9     2464.78     2625.54     38.31 o 
   2   4   9     2979.92     2514.94     36.53 o 
   3   4   9      861.95      964.73     43.85 o 
   4   4   9    15055.80    13959.99    116.00 o 
   5   4   9     5380.79     5142.20     64.83 o 
   6   4   9     1514.80     1285.30     36.50 o 
   7   4   9      364.96      571.85     29.41 o 
   8   4   9     1304.50     1340.95     50.49 o 
   9   4   9     3889.14     3928.30     82.65 o 
  10   4   9    10114.67    10509.71    119.42 o 
  11   4   9      136.69      228.64     33.11 o 
  12   4   9     3636.52     3614.42     71.54 o 
  13   4   9      263.44      313.91     34.04 o 
  14   4   9     2270.75     2063.21     65.97 o 
  15   4   9       46.29        9.95     32.75 o 
  16   4   9     2964.66     2930.28     79.72 o 
  17   4   9       95.62       40.13     37.22 o 
  18   4   9        9.10       10.11     50.48 o 
  19   4   9       51.88       -9.76     50.64 o 
  20   4   9     2799.20     2484.76    134.96 o 
  21   4   9       30.16      -23.12     56.42 o 
  22   4   9     1118.06     1243.46    120.61 o 
  23   4   9      403.03      577.28     77.94 o 
  24   4   9      553.56      608.22     81.33 o 
  25   4   9       15.17       64.80     62.31 o 
  26   4   9      180.79      250.07     96.81 o 
  27   4   9       42.64      151.44     93.08 o 
  28   4   9        1.21      152.28    123.69 o 
   1   5   9        5.97       34.53     15.10 o 
   2   5   9       79.21       67.84     15.93 o 
   3   5   9     6387.14     6716.31     65.38 o 
   4   5   9       11.90      -14.44     14.44 o 
   5   5   9     1936.94     1884.97     44.86 o 
   6   5   9      367.12      271.66     25.16 o 
   7   5   9      781.83      693.92     32.24 o 
   8   5   9     2146.99     1877.92     52.75 o 
   9   5   9      531.94      474.03     35.32 o 
  10   5   9     1981.92     1717.28     97.91 o 
  11   5   9     1720.47     1600.33     54.88 o 
  12   5   9      442.20      530.54     44.09 o 
  13   5   9      821.62     1030.71     49.92 o 
  14   5   9     4120.11     4077.59     89.71 o 
  15   5   9      711.16      729.99     58.81 o 
  16   5   9       11.72       17.19     50.57 o 
  17   5   9     3155.00     3167.64    112.11 o 
  18   5   9       66.28      144.15     56.31 o 
  19   5   9      279.99      301.70     66.00 o 
  20   5   9        6.28      -13.17     53.91 o 
  21   5   9       49.26       53.67     69.33 o 
  22   5   9      199.05      218.74     64.54 o 
  23   5   9       73.33      157.72     82.51 o 
  24   5   9       12.10       36.29     70.13 o 
  25   5   9      109.24      150.77     68.75 o 
  26   5   9        8.44      123.92     70.45 o 
  27   5   9      140.60      182.54     77.46 o 
   0   6   9     4616.05     4338.93     86.39 o 
   1   6   9      524.71      509.54     23.68 o 
   2   6   9     7801.47     8188.29     74.06 o 
   3   6   9      220.93      273.88     23.18 o 
   4   6   9     3536.77     3303.67     56.21 o 
   5   6   9      861.76      848.35     37.02 o 
   6   6   9    15814.79    14891.74    135.17 o 
   7   6   9      393.81      288.91     34.75 o 
   8   6   9     3121.37     2966.55     77.27 o 
   9   6   9      504.46      518.42     42.07 o 
  10   6   9     6150.23     6060.13     95.01 o 
  11   6   9      191.40      162.34     34.26 o 
  12   6   9     4648.62     4870.45    103.61 o 
  13   6   9     1064.22      986.03     66.10 o 
  14   6   9       78.63       61.00     45.44 o 
  15   6   9      173.46       79.75     55.27 o 
  16   6   9     1994.15     2058.63    101.07 o 
  17   6   9      385.49      327.12     64.74 o 
  18   6   9      508.47      693.71     75.59 o 
  19   6   9      321.25      329.76     65.36 o 
  20   6   9      532.20      518.66     73.59 o 
  21   6   9        0.79      -54.39     54.39 o 
  22   6   9      530.67      623.57     80.55 o 
  23   6   9        8.29      173.04     66.84 o 
  24   6   9      493.23      525.43     91.55 o 
  25   6   9       45.34      169.11     77.56 o 
  26   6   9      710.98     1095.96    231.26 o 
   1   7   9    10827.13    10600.92     93.60 o 
   2   7   9      537.91      598.08     31.26 o 
   3   7   9     2575.48     2502.45     52.48 o 
   4   7   9     4208.83     4224.01     67.03 o 
   5   7   9     2533.17     2675.27     55.57 o 
   6   7   9      438.14      484.19     32.80 o 
   7   7   9     1711.54     1685.29     52.73 o 
   8   7   9        8.19        3.61     28.76 o 
   9   7   9      778.59      746.50     46.40 o 
  10   7   9      599.64      640.57     50.33 o 
  11   7   9      390.54      368.85     52.18 o 
  12   7   9       73.56      115.90     47.47 o 
  13   7   9       62.40       22.85     46.24 o 
  14   7   9        3.17       27.97     46.03 o 
  15   7   9     5349.55     5177.32    153.59 o 
  16   7   9      918.32      920.62     80.85 o 
  17   7   9     2888.95     2968.46    118.71 o 
  18   7   9       14.43       38.57     91.70 o 
  19   7   9      350.17      444.99     96.59 o 
  20   7   9        5.00       55.97     58.91 o 
  21   7   9       48.76       76.04     62.02 o 
  22   7   9       37.11       44.32    110.56 o 
  23   7   9       49.80      -20.66     75.20 o 
  24   7   9       25.76       41.29     72.12 o 
  25   7   9       45.99      216.13    133.66 o 
   0   8   9     3046.53     3077.14     94.84 o 
   1   8   9       26.70       21.97     25.09 o 
   2   8   9     7617.96     7650.05     89.18 o 
   3   8   9        0.26        9.53     24.80 o 
   4   8   9     2263.22     2498.72     58.13 o 
   5   8   9     1039.09     1161.01     45.62 o 
   6   8   9     2604.15     2240.49     63.13 o 
   7   8   9       42.42       76.49     35.69 o 
   8   8   9     1274.63     1170.11     56.62 o 
   9   8   9      152.21      129.97     42.78 o 
  10   8   9     3124.25     2974.21     87.19 o 
  11   8   9      841.77      671.56     63.64 o 
  12   8   9      400.55      438.11     59.27 o 
  13   8   9        9.06      -24.30     47.04 o 
  14   8   9     2813.11     2982.87    105.55 o 
  15   8   9      321.07      307.95     59.28 o 
  16   8   9      957.70     1043.19     85.99 o 
  17   8   9      206.93      153.83     61.77 o 
  18   8   9     1982.53     2051.35    137.71 o 
  19   8   9      254.34      308.81     80.66 o 
  20   8   9     1194.51     1257.98    113.15 o 
  21   8   9        0.04       58.06     61.90 o 
  22   8   9      616.93      809.51    117.22 o 
  23   8   9      130.71      199.04     71.25 o 
   1   9   9     1566.29     1459.42     58.07 o 
   2   9   9      123.98       51.66     35.04 o 
   3   9   9     2007.44     1776.10     56.99 o 
   4   9   9     2041.50     2461.51     70.74 o 
   5   9   9      385.35      409.71     44.08 o 
   6   9   9     1174.81     1104.92     56.96 o 
   7   9   9      526.80      855.21    106.63 o 
   8   9   9     3645.49     3490.03     94.23 o 
   9   9   9      939.57     1220.15     69.19 o 
  10   9   9       10.39        2.48     42.60 o 
  11   9   9        2.60      -25.67     43.11 o 
  12   9   9     1735.92     1724.02     81.56 o 
  13   9   9     1282.72     1490.49     78.76 o 
  14   9   9      115.25      253.34     53.64 o 
  15   9   9       62.44       -6.74     47.00 o 
  16   9   9      232.01      198.25     65.20 o 
  17   9   9      357.34      425.31     96.66 o 
  18   9   9      167.18      251.48     71.36 o 
  19   9   9      333.90      299.55     73.21 o 
  20   9   9        3.06       51.38     76.34 o 
  21   9   9       88.23      180.51     69.11 o 
   0  10   9      764.97      656.24     71.54 o 
   1  10   9        0.03      -35.60     35.60 o 
   2  10   9      721.58      611.01     52.88 o 
   3  10   9        0.03       -3.33     38.69 o 
   4  10   9     3643.51     3192.45    116.94 o 
   5  10   9      160.15      205.95     50.66 o 
   6  10   9      629.27      967.77     70.46 o 
   7  10   9      736.26      712.86     65.56 o 
   8  10   9      795.28     1009.91     82.87 o 
   9  10   9       29.22      102.92     46.00 o 
  10  10   9      345.15      420.58     56.49 o 
  11  10   9      916.08      841.87     67.54 o 
  12  10   9      566.32      621.60     63.47 o 
  13  10   9       54.02       38.59     47.67 o 
  14  10   9      355.65      392.30     58.72 o 
  15  10   9        0.06        7.72     49.03 o 
  16  10   9      135.55       81.27     63.01 o 
  17  10   9      155.03      226.95     77.22 o 
  18  10   9      426.06      611.91     83.10 o 
  19  10   9       59.43      113.72     62.57 o 
  20  10   9      609.70      736.20    124.52 o 
   1  11   9       40.34       19.72     44.11 o 
   2  11   9      306.27      398.49     61.65 o 
   3  11   9       29.04      -17.24     49.55 o 
   4  11   9      163.86       59.18     61.81 o 
   5  11   9      184.57      159.74     71.62 o 
   6  11   9        1.30       82.54     60.93 o 
   7  11   9      644.37      632.92    136.84 o 
   8  11   9        0.01       46.41     49.60 o 
   9  11   9      283.29      229.54     56.82 o 
  10  11   9      106.22       99.03     61.94 o 
  11  11   9       60.90      185.21     52.04 o 
  12  11   9        5.04       73.89     50.43 o 
  13  11   9      377.65      477.17     63.80 o 
  14  11   9       83.56       97.83     62.55 o 
  15  11   9       29.73       93.77     58.69 o 
  16  11   9       10.05       58.43     64.25 o 
  17  11   9       33.90      223.76     81.55 o 
  18  11   9        1.50       57.33     89.66 o 
   0  12   9       16.53      -17.79    108.77 o 
   1  12   9        8.92      -63.76     63.76 o 
   2  12   9       29.93       28.28     75.96 o 
   3  12   9      106.37       88.88     68.68 o 
   4  12   9      218.16      152.55     76.53 o 
   5  12   9       36.31       90.24     78.49 o 
   6  12   9      782.64      940.39     89.81 o 
   7  12   9       14.41       34.74     61.83 o 
   8  12   9      263.47      284.49     74.86 o 
   9  12   9        2.30      -36.52     60.77 o 
  10  12   9       30.43       93.38     78.28 o 
  11  12   9       95.54      120.56     59.07 o 
  12  12   9       30.79       78.85     56.07 o 
  13  12   9       15.14       57.03     75.37 o 
  14  12   9       94.11       87.53     58.80 o 
  15  12   9       38.64      241.30    113.03 o 
  16  12   9       14.28      263.54    123.61 o 
   1  13   9       93.95       70.17    104.23 o 
   2  13   9       28.09      156.12     81.70 o 
   3  13   9       26.64      -56.48    104.49 o 
   4  13   9       89.65       88.78     79.23 o 
   5  13   9      197.76      101.26     84.28 o 
   6  13   9       39.30       29.29     81.35 o 
   7  13   9      134.58      -15.31     76.10 o 
   8  13   9        8.68      -72.30     72.30 o 
   9  13   9        2.50      -74.53    104.55 o 
  10  13   9       80.89      182.50     76.34 o 
  11  13   9        3.54      297.72    104.24 o 
  12  13   9        0.03      441.19    164.75 o 
   0  14   9       66.71      233.00    163.09 o 
   1  14   9       40.49       42.56    226.63 o 
   2  14   9        0.49      -75.75     98.26 o 
   3  14   9       36.61      -93.74     93.74 o 
   4  14   9        0.25       -4.49    148.87 o 
   5  14   9        3.00      -10.84    150.16 o 
   6  14   9        1.29       -6.14    143.21 o 
   0   0  10      375.57      406.79     57.32 o 
   1   0  10        0.41        2.32     22.80 o 
   2   0  10     1222.60     1116.60     41.29 o 
   3   0  10       13.82        0.07     17.94 o 
   4   0  10    13572.87    13882.10    138.64 o 
   5   0  10     1248.59     1179.70     33.38 o 
   6   0  10      490.97      493.55     25.64 o 
   7   0  10      988.91     1120.69     46.62 o 
   8   0  10      607.28      820.35     41.09 o 
   9   0  10     1630.27     1696.98     87.31 o 
  10   0  10     1441.57     1627.11     61.71 o 
  11   0  10      461.28      509.61     52.81 o 
  12   0  10    12941.83    12950.18    166.80 o 
  13   0  10      204.92      134.28     34.77 o 
  14   0  10    12204.87    12091.91    167.59 o 
  15   0  10      153.66      123.27     42.40 o 
  16   0  10     5773.31     5471.43    115.01 o 
  17   0  10     2633.57     2711.05     89.84 o 
  18   0  10        7.70       61.75     57.71 o 
  19   0  10        3.02        6.45     60.31 o 
  20   0  10     1064.07     1108.63    119.28 o 
  21   0  10      436.11      420.96    111.37 o 
  22   0  10     1098.68     1097.01    122.22 o 
  23   0  10        4.48      -41.55     87.12 o 
  24   0  10      323.90      367.55    102.14 o 
  25   0  10        0.02      -11.28     85.06 o 
  26   0  10      203.15      143.43    246.44 o 
  27   0  10      171.92      -24.20    145.31 o 
   1   1  10      564.21      809.09     27.36 o 
   2   1  10   108183.49   108991.95    591.33 o 
   3   1  10   130617.51   130810.87    657.82 o 
   4   1  10      631.64      761.04     23.60 o 
   5   1  10    12689.81    12679.53     99.19 o 
   6   1  10       34.11       26.80     12.36 o 
   7   1  10     1927.86     1619.67     37.36 o 
   8   1  10      501.71      463.57     22.44 o 
   9   1  10     7640.78     6773.00     68.58 o 
  10   1  10      965.87      976.79     35.94 o 
  11   1  10      142.46       46.02     22.15 o 
  12   1  10     2465.26     2632.55     51.53 o 
  13   1  10    21852.09    21741.74    241.45 o 
  14   1  10       95.05      207.46     28.99 o 
  15   1  10    22268.47    22419.89    179.94 o 
  16   1  10      536.40      585.08     40.38 o 
  17   1  10    12323.44    12168.99    173.48 o 
  18   1  10       92.01      192.04     58.05 o 
  19   1  10      597.97      806.92     55.85 o 
  20   1  10     1366.74     1161.26     64.82 o 
  21   1  10       10.14      -19.01     46.32 o 
  22   1  10      498.24      384.60     59.82 o 
  23   1  10      134.04       97.51     94.48 o 
  24   1  10      332.32      273.71    123.62 o 
  25   1  10      569.10      385.94     89.45 o 
  26   1  10        0.10      -14.23     92.12 o 
  27   1  10      837.93      835.83    135.77 o 
  28   1  10        1.45      -72.60     96.48 o 
  29   1  10      479.18      263.76    177.55 o 
   0   2  10     5594.30     6003.59    151.79 o 
   1   2  10     4242.41     4139.11     51.82 o 
   2   2  10       30.93        7.12     12.97 o 
   3   2  10    13952.51    13447.13    113.47 o 
   4   2  10      297.11      337.66     21.69 o 
   5   2  10     3603.76     3437.42     47.34 o 
   6   2  10     3904.17     3860.93     46.43 o 
   7   2  10     1824.28     1913.38     34.35 o 
   8   2  10       35.36       44.85     14.80 o 
   9   2  10       89.65      123.09     17.92 o 
  10   2  10      408.77      491.22     24.64 o 
  11   2  10        0.19      -15.53     15.53 o 
  12   2  10      548.81      686.21     33.08 o 
  13   2  10       18.01       62.88     24.80 o 
  14   2  10      266.91      311.17     35.69 o 
  15   2  10      349.51      390.39     39.53 o 
  16   2  10       40.37       72.43     33.40 o 
  17   2  10      394.98      427.80     45.31 o 
  18   2  10       88.76      155.31     41.20 o 
  19   2  10      434.49      434.65     49.17 o 
  20   2  10       19.47      -37.15     37.15 o 
  21   2  10      940.03      909.06     62.77 o 
  22   2  10       44.72       17.15     51.61 o 
  23   2  10       65.32       36.11     59.09 o 
  24   2  10       86.12      141.13    115.29 o 
  25   2  10       14.06      -87.00     87.00 o 
  26   2  10        2.31      -35.69    240.50 o 
  27   2  10        0.01     -177.94    177.94 o 
  28   2  10       11.45      -95.58    143.60 o 
   1   3  10     7282.45     6731.58     64.05 o 
   2   3  10     2147.32     2161.31     35.61 o 
   3   3  10     3247.35     3231.76     53.17 o 
   4   3  10     2431.55     2389.25     46.08 o 
   5   3  10    38513.04    39340.55    248.93 o 
   6   3  10      164.61      147.30     19.13 o 
   7   3  10     6853.73     6757.59     83.80 o 
   8   3  10     1004.25      883.81     31.82 o 
   9   3  10     1767.75     1249.38     37.26 o 
  10   3  10       32.33       73.52     25.33 o 
  11   3  10    27971.84    27638.35    220.90 o 
  12   3  10     2221.46     2483.27     59.70 o 
  13   3  10      325.65      295.82     35.32 o 
  14   3  10      102.32       46.06     29.59 o 
  15   3  10     3111.94     2936.19     76.05 o 
  16   3  10        1.80      -20.76     32.10 o 
  17   3  10       68.48       53.69     36.99 o 
  18   3  10      694.83      724.11     54.72 o 
  19   3  10     3309.92     2920.49     93.75 o 
  20   3  10      104.61      178.13     45.17 o 
  21   3  10     1956.62     1910.74     99.31 o 
  22   3  10       19.87      -31.73     50.47 o 
  23   3  10     1466.73     1705.91     99.06 o 
  24   3  10      209.31      241.75     66.35 o 
  25   3  10      248.98      418.41    114.53 o 
  26   3  10       43.71      105.07    121.31 o 
  27   3  10       43.97        5.52     78.09 o 
  28   3  10        1.54       14.43    103.50 o 
   0   4  10     7077.11     7148.88    109.21 o 
   1   4  10       42.20        7.56     14.03 o 
   2   4  10     2884.44     2948.97     43.03 o 
   3   4  10        3.08       -1.79     13.97 o 
   4   4  10     3619.33     3616.33     42.25 o 
   5   4  10       55.21       74.95     19.17 o 
   6   4  10     2434.07     2498.84     49.72 o 
   7   4  10      989.48      989.81     35.04 o 
   8   4  10      197.96      267.46     29.03 o 
   9   4  10     1144.62     1114.71     44.42 o 
  10   4  10     4315.60     4446.13     77.55 o 
  11   4  10     1264.54     1265.99     53.46 o 
  12   4  10       36.81       52.38     26.20 o 
  13   4  10       13.00        1.16     27.39 o 
  14   4  10        4.58       14.48     30.44 o 
  15   4  10        6.15      -32.06     32.06 o 
  16   4  10       72.22      126.35     41.68 o 
  17   4  10      288.98      266.04     44.97 o 
  18   4  10      112.38      151.18     52.67 o 
  19   4  10       64.71      126.65     55.39 o 
  20   4  10      394.96      426.28     66.30 o 
  21   4  10       77.20       37.03     57.12 o 
  22   4  10      413.35      396.15     70.24 o 
  23   4  10       53.34       33.69     57.12 o 
  24   4  10       57.71       41.31     60.55 o 
  25   4  10       35.72       -7.65     64.52 o 
  26   4  10       65.76       27.29    104.44 o 
  27   4  10        7.43      -17.44    105.72 o 
   1   5  10    19600.15    19367.18    133.39 o 
   2   5  10    10854.03    11354.34     86.96 o 
   3   5  10     2769.37     2871.96     45.66 o 
   4   5  10     3366.86     3243.38     42.40 o 
   5   5  10       72.57       55.97     20.76 o 
   6   5  10      296.58      451.47     28.65 o 
   7   5  10     1910.27     2030.72     56.41 o 
   8   5  10      445.02      517.95     46.11 o 
   9   5  10     1784.82     1904.21     59.91 o 
  10   5  10        8.94       18.62     29.65 o 
  11   5  10      755.20      696.14     42.62 o 
  12   5  10     1887.70     1874.12     66.77 o 
  13   5  10     4227.12     3963.34     81.43 o 
  14   5  10      318.84      245.88     38.12 o 
  15   5  10        7.09       36.92     37.28 o 
  16   5  10      877.53      673.41     60.58 o 
  17   5  10       93.99      260.63     83.83 o 
  18   5  10      365.40      317.17     64.69 o 
  19   5  10      153.66      150.80     66.43 o 
  20   5  10      121.51      126.56     58.96 o 
  21   5  10      355.92      490.73     72.98 o 
  22   5  10      245.98      239.77     69.25 o 
  23   5  10      352.02      607.95    112.32 o 
  24   5  10       19.44      -30.08     55.96 o 
  25   5  10      455.22      464.59     81.32 o 
  26   5  10      480.86      529.31     93.80 o 
  27   5  10      359.03      467.28    109.60 o 
   0   6  10       32.14       12.11     23.08 o 
   1   6  10       60.17       75.54     17.95 o 
   2   6  10     2785.88     3062.06     45.75 o 
   3   6  10      347.28      313.33     29.30 o 
   4   6  10      601.19      565.83     31.28 o 
   5   6  10      457.04      614.73     34.03 o 
   6   6  10      362.69      310.86     29.23 o 
   7   6  10      221.18      216.35     30.81 o 
   8   6  10      572.84      673.21     41.23 o 
   9   6  10     1190.92     1106.52     49.35 o 
  10   6  10      732.84      822.43     50.65 o 
  11   6  10      927.46      982.10     50.69 o 
  12   6  10      842.90     1075.12     53.78 o 
  13   6  10      242.32      273.59     49.74 o 
  14   6  10        3.69      -36.90     42.97 o 
  15   6  10       52.65       18.31     47.12 o 
  16   6  10      535.72      562.35     76.97 o 
  17   6  10       57.55      -50.69     50.69 o 
  18   6  10     1106.58      967.34    130.69 o 
  19   6  10        0.02       33.45     58.07 o 
  20   6  10       33.34       47.64     58.09 o 
  21   6  10       38.64       23.33     57.04 o 
  22   6  10       23.10       72.18     60.22 o 
  23   6  10      150.26      140.99     67.02 o 
  24   6  10      148.87      151.81     70.68 o 
  25   6  10        1.73       73.37     79.77 o 
  26   6  10        9.75      266.25     94.82 o 
   1   7  10       95.40      156.46     21.73 o 
   2   7  10       30.51       27.47     24.08 o 
   3   7  10        5.18       15.30     22.79 o 
   4   7  10      461.24      440.05     31.59 o 
   5   7  10     1011.32     1113.82     42.17 o 
   6   7  10      574.38      649.14     39.67 o 
   7   7  10      135.66      174.97     32.42 o 
   8   7  10       30.30        2.73     29.81 o 
   9   7  10      596.05      467.93     51.66 o 
  10   7  10     1581.13     1494.31     65.31 o 
  11   7  10       14.85       37.60     43.40 o 
  12   7  10       61.08      -32.25     43.46 o 
  13   7  10       32.81       -8.92     55.40 o 
  14   7  10       18.69      -44.30     44.30 o 
  15   7  10        8.07      190.73     59.69 o 
  16   7  10       41.55       67.47     58.53 o 
  17   7  10      426.35      309.02     67.36 o 
  18   7  10      487.57      468.43     74.82 o 
  19   7  10      509.22      634.89     90.45 o 
  20   7  10       39.31      -34.31     49.84 o 
  21   7  10       62.17      108.23     64.32 o 
  22   7  10       60.72       15.77     61.51 o 
  23   7  10      327.41      468.24     78.46 o 
  24   7  10        5.93       14.02     60.21 o 
  25   7  10       32.69       72.35    124.31 o 
   0   8  10      991.65     1119.44     70.08 o 
   1   8  10      244.12      178.16     29.50 o 
   2   8  10      119.17      131.13     28.11 o 
   3   8  10      701.26      651.01     38.07 o 
   4   8  10       71.58      170.49     30.23 o 
   5   8  10     2037.69     2009.74     62.51 o 
   6   8  10     1055.81     1167.72     59.39 o 
   7   8  10     3307.66     2986.38     70.44 o 
   8   8  10     2372.40     2205.51     69.60 o 
   9   8  10      817.14      888.22     59.64 o 
  10   8  10        1.01      -35.18     39.45 o 
  11   8  10        9.59      -43.52     43.52 o 
  12   8  10        2.21      -32.57     46.18 o 
  13   8  10      103.83       75.08     52.04 o 
  14   8  10       78.03      161.24     54.82 o 
  15   8  10      664.98      531.06     65.83 o 
  16   8  10       21.91       42.56     57.92 o 
  17   8  10       47.65       -1.65     56.56 o 
  18   8  10        3.64       63.81     61.77 o 
  19   8  10      151.13      140.57     68.21 o 
  20   8  10       40.37      177.08     85.23 o 
  21   8  10       27.99       56.80     59.41 o 
  22   8  10      109.70      204.17     67.43 o 
  23   8  10        4.11       87.36     64.11 o 
   1   9  10      199.71      270.83     39.22 o 
   2   9  10      211.99      238.87     55.06 o 
   3   9  10       14.48       53.33     32.17 o 
   4   9  10     1352.08     1233.35     58.40 o 
   5   9  10     3698.26     4127.63    128.48 o 
   6   9  10       98.90      256.65     41.63 o 
   7   9  10      139.27      274.22     47.82 o 
   8   9  10      862.22     1163.72     74.99 o 
   9   9  10     2683.81     2731.42     88.77 o 
  10   9  10      300.57      277.06     50.85 o 
  11   9  10     1110.28     1104.12     70.25 o 
  12   9  10       18.82       46.90     45.63 o 
  13   9  10      613.74      593.84     67.48 o 
  14   9  10      359.31      286.45     55.66 o 
  15   9  10        9.77       56.80     48.48 o 
  16   9  10      107.24      254.19     76.74 o 
  17   9  10      128.39      103.78     72.56 o 
  18   9  10       23.19      103.92     64.56 o 
  19   9  10       56.74       56.45     66.23 o 
  20   9  10        1.78       56.74     62.10 o 
  21   9  10      226.30      420.11     78.55 o 
   0  10  10      220.62      144.81     57.13 o 
   1  10  10      560.23      368.25     45.51 o 
   2  10  10       75.96      -14.99     39.21 o 
   3  10  10      694.02      708.37     64.87 o 
   4  10  10       41.59       70.67     55.54 o 
   5  10  10      109.18      126.94     76.26 o 
   6  10  10      136.68      169.63     56.82 o 
   7  10  10       37.22       88.10     47.20 o 
   8  10  10     1309.09     1487.56     75.87 o 
   9  10  10       59.59      134.37     48.47 o 
  10  10  10       28.75       82.69     48.52 o 
  11  10  10       42.70       99.86     48.96 o 
  12  10  10      240.17      250.16     54.43 o 
  13  10  10       39.75      129.84     51.16 o 
  14  10  10        5.12       33.56     48.74 o 
  15  10  10       14.84       98.44     61.81 o 
  16  10  10        2.75      -51.84     51.84 o 
  17  10  10       10.35      -45.85     55.92 o 
  18  10  10       35.72      110.26     65.50 o 
  19  10  10      176.28      251.01     82.15 o 
  20  10  10      103.80      293.57    182.39 o 
   1  11  10     2216.65     2273.70     86.96 o 
   2  11  10       15.27       22.14     49.51 o 
   3  11  10      764.12      805.76     81.74 o 
   4  11  10      957.01      898.83     84.40 o 
   5  11  10      285.01      131.36     62.83 o 
   6  11  10       78.21       38.25     63.96 o 
   7  11  10     2492.99     2700.58    189.07 o 
   8  11  10        0.15       26.20     48.87 o 
   9  11  10     1982.38     1779.68    130.82 o 
  10  11  10       29.91       34.24     50.51 o 
  11  11  10      725.48      813.26     70.04 o 
  12  11  10       99.99      234.30     57.21 o 
  13  11  10      682.05      811.16     71.14 o 
  14  11  10      173.68      149.72     56.26 o 
  15  11  10      395.24      505.04     81.84 o 
  16  11  10        1.19       47.16     63.12 o 
  17  11  10      120.46      277.69     86.69 o 
  18  11  10        0.69     -104.76    104.76 o 
   0  12  10      188.13       22.46    125.35 o 
   1  12  10        0.72      -37.26     56.44 o 
   2  12  10        4.79       14.77     72.44 o 
   3  12  10        9.20      -64.90     64.90 o 
   4  12  10       17.13      -67.03     67.03 o 
   5  12  10       11.20      -28.57     87.47 o 
   6  12  10      319.90      250.59    118.69 o 
   7  12  10       60.01      139.38     68.21 o 
   8  12  10       70.77       77.97     65.79 o 
   9  12  10        0.49       46.17     63.85 o 
  10  12  10        2.50       20.28     82.69 o 
  11  12  10       88.89      169.60     60.16 o 
  12  12  10       48.63       14.52     53.55 o 
  13  12  10       11.21       88.86     83.08 o 
  14  12  10       11.37       97.68     65.46 o 
  15  12  10        6.21       70.36    118.49 o 
   1  13  10     2122.83     1950.00    177.36 o 
   2  13  10       14.16       31.68     97.48 o 
   3  13  10     1134.41     1048.96    249.01 o 
   4  13  10       17.30      -69.85     76.18 o 
   5  13  10      748.69      672.85    104.71 o 
   6  13  10       11.89      -91.00     91.00 o 
   7  13  10      393.38      266.22     92.27 o 
   8  13  10       12.14      -61.05     77.28 o 
   9  13  10      257.41      422.60    124.77 o 
  10  13  10        4.94       22.37    119.67 o 
  11  13  10      885.69     1023.07    210.01 o 
   0  14  10       38.67      -70.57    141.86 o 
   1  14  10       10.02      143.75    161.26 o 
   2  14  10       37.19      103.42    147.90 o 
   3  14  10       15.08     -121.83    121.83 o 
   4  14  10       48.14      -10.70    147.50 o 
   5  14  10        9.98     -133.06    133.06 o 
   1   1  11     2210.20     2425.95     42.14 o 
   2   1  11    27568.71    28472.51    188.17 o 
   3   1  11    15060.45    14412.87    113.65 o 
   4   1  11     9801.91     9769.84     85.48 o 
   5   1  11        1.52       14.16     12.64 o 
   6   1  11    17699.71    16998.06    119.84 o 
   7   1  11     4126.05     3969.82     49.82 o 
   8   1  11      148.62      112.42     21.75 o 
   9   1  11      318.05      394.90     24.47 o 
  10   1  11     7883.10     7951.86     97.84 o 
  11   1  11     3112.69     3474.87     57.23 o 
  12   1  11      319.68      398.97     27.88 o 
  13   1  11    10298.10    10973.79    127.35 o 
  14   1  11     2402.34     2342.33     53.06 o 
  15   1  11     2901.43     3239.05     69.50 o 
  16   1  11     1055.78     1114.78     50.32 o 
  17   1  11     2046.47     2362.40     73.13 o 
  18   1  11     2112.55     2322.08     77.79 o 
  19   1  11     3633.23     3568.21    130.65 o 
  20   1  11     1464.74     1556.58     80.53 o 
  21   1  11     1596.88     1451.52     80.89 o 
  22   1  11        0.00      -22.60     48.38 o 
  23   1  11        0.42      -49.70     49.70 o 
  24   1  11      176.16      102.70     66.15 o 
  25   1  11       26.53      -57.99     59.76 o 
  26   1  11      155.90      115.52    100.38 o 
  27   1  11       48.63      -42.00     96.89 o 
  28   1  11        0.01     -107.44    137.15 o 
   0   2  11    39790.20    40100.16    349.77 o 
   1   2  11    17496.97    18341.99    143.77 o 
   2   2  11      390.11      456.48     28.37 o 
   3   2  11     1589.95     1889.54     34.68 o 
   4   2  11     2472.99     2131.52     35.96 o 
   5   2  11      261.36      323.60     19.15 o 
   6   2  11      513.86      527.26     21.78 o 
   7   2  11       18.25        9.74     13.98 o 
   8   2  11     6116.07     5970.58     63.59 o 
   9   2  11     1386.07     1467.32     35.97 o 
  10   2  11      538.76      581.11     26.32 o 
  11   2  11      338.25      373.39     24.37 o 
  12   2  11     1448.62     1424.13     47.05 o 
  13   2  11        5.98       22.96     23.47 o 
  14   2  11     1342.38     1288.60     54.43 o 
  15   2  11      522.30      475.23     42.41 o 
  16   2  11        4.55        3.12     35.45 o 
  17   2  11        3.82      -32.00     32.00 o 
  18   2  11     2071.67     2317.32     77.94 o 
  19   2  11       89.68       45.53     43.36 o 
  20   2  11       37.93       80.58     43.66 o 
  21   2  11        3.77       -3.21     41.58 o 
  22   2  11      816.79      770.31     69.98 o 
  23   2  11      127.17       70.52     61.99 o 
  24   2  11      675.00      743.25    144.36 o 
  25   2  11      108.50       21.69     95.59 o 
  26   2  11       19.52      -93.23     93.23 o 
  27   2  11       33.99      -73.72     97.32 o 
  28   2  11       31.58       52.37    103.30 o 
   1   3  11      209.49      304.10     21.75 o 
   2   3  11     7101.14     8544.25     76.02 o 
   3   3  11      162.69      270.14     20.28 o 
   4   3  11       23.64        5.72     14.35 o 
   5   3  11     4677.50     4367.33     53.59 o 
   6   3  11      780.78      968.51     42.15 o 
   7   3  11    10681.74    10502.60     99.53 o 
   8   3  11      768.77      816.42     32.66 o 
   9   3  11      301.30      241.47     24.41 o 
  10   3  11       70.69       57.06     27.15 o 
  11   3  11     4797.78     4484.56     88.92 o 
  12   3  11     2009.13     1991.86     62.02 o 
  13   3  11      103.85      125.18     30.70 o 
  14   3  11       32.08       -0.38     29.15 o 
  15   3  11      124.21      113.03     35.63 o 
  16   3  11     1217.76     1185.71     59.92 o 
  17   3  11     1319.83     1171.09     61.14 o 
  18   3  11        7.11       43.47     39.21 o 
  19   3  11       17.81       23.93     39.66 o 
  20   3  11      329.12      201.28     47.13 o 
  21   3  11      100.82      105.73     49.93 o 
  22   3  11        0.68       55.96     55.49 o 
  23   3  11      393.61      443.56     70.49 o 
  24   3  11      186.55      170.08     75.51 o 
  25   3  11      247.17      326.29     87.12 o 
  26   3  11       21.85      -25.75     70.08 o 
  27   3  11       57.25       76.13    189.38 o 
  28   3  11        1.27      -47.66     97.83 o 
   0   4  11     1907.72     1963.45     51.57 o 
   1   4  11     1827.96     1788.68     40.96 o 
   2   4  11      108.27       74.61     16.50 o 
   3   4  11    13300.00    14017.31    107.35 o 
   4   4  11    10584.08    10764.43     88.97 o 
   5   4  11     2064.35     2571.61     55.17 o 
   6   4  11    10089.12    10218.67    121.31 o 
   7   4  11      269.20      449.08     35.87 o 
   8   4  11     6800.90     7517.67     97.58 o 
   9   4  11      809.19      807.54     40.79 o 
  10   4  11     2219.27     2039.28     65.71 o 
  11   4  11      467.11      444.63     37.15 o 
  12   4  11      235.12      137.31     34.54 o 
  13   4  11      785.76      732.26     44.00 o 
  14   4  11      227.41      240.04     38.59 o 
  15   4  11       42.80       37.72     34.70 o 
  16   4  11     2186.39     2164.17     74.91 o 
  17   4  11      781.14      708.49     55.07 o 
  18   4  11      522.44      575.10     54.17 o 
  19   4  11     1376.57     1264.09     93.41 o 
  20   4  11      827.77      888.10     80.29 o 
  21   4  11        6.18       -2.40     54.90 o 
  22   4  11      152.44      245.60     72.61 o 
  23   4  11       14.26      -18.81     59.42 o 
  24   4  11       68.44       80.92     63.35 o 
  25   4  11       23.37       27.18     62.05 o 
  26   4  11        4.35       73.00    113.61 o 
  27   4  11       52.34      -29.83    143.31 o 
   1   5  11    14818.42    14813.73    111.11 o 
   2   5  11      113.35       94.06     17.73 o 
   3   5  11    20933.16    21874.94    151.53 o 
   4   5  11        0.43       14.03     14.66 o 
   5   5  11     3721.36     3639.67     60.03 o 
   6   5  11       69.56       33.38     20.82 o 
   7   5  11     4414.97     4021.32     92.22 o 
   8   5  11     1003.08     1019.43     48.91 o 
   9   5  11    14509.74    14101.97    160.00 o 
  10   5  11        3.68       21.51     30.32 o 
  11   5  11     8589.33     8067.61    111.70 o 
  12   5  11     1001.52      900.52     53.71 o 
  13   5  11     3432.33     3385.33     85.19 o 
  14   5  11       60.05       56.87     34.11 o 
  15   5  11     2408.03     2419.86     77.14 o 
  16   5  11      571.56      529.90     58.53 o 
  17   5  11     4162.85     4157.26    127.81 o 
  18   5  11      153.69      113.47     74.79 o 
  19   5  11     1827.20     2103.23    126.60 o 
  20   5  11       11.98       46.30     58.43 o 
  21   5  11     1522.27     1468.27     99.48 o 
  22   5  11      628.57      582.94     89.52 o 
  23   5  11      129.89      269.29     69.79 o 
  24   5  11        0.93       38.99     61.80 o 
  25   5  11      385.03      284.08     74.38 o 
  26   5  11       20.86      123.67     90.99 o 
  27   5  11      136.44      209.43     93.81 o 
   0   6  11     7826.02     7810.76    118.05 o 
   1   6  11      295.86      424.72     25.12 o 
   2   6  11     8586.84     8310.30     76.55 o 
   3   6  11     1698.01     1944.33     47.23 o 
   4   6  11     3283.79     2927.36     54.97 o 
   5   6  11      426.83      509.15     34.40 o 
   6   6  11      941.12      700.78     40.20 o 
   7   6  11     2189.88     2101.69     59.03 o 
   8   6  11        6.22       11.76     27.29 o 
   9   6  11     2810.00     2678.96     67.31 o 
  10   6  11     2403.13     2584.93     67.63 o 
  11   6  11     4965.20     4572.34    137.64 o 
  12   6  11     1767.86     1908.58     64.85 o 
  13   6  11        5.85       21.02     42.82 o 
  14   6  11      329.11      291.50     53.35 o 
  15   6  11       17.00      -25.66     44.54 o 
  16   6  11      237.71      125.05     58.51 o 
  17   6  11      692.16      607.90     74.12 o 
  18   6  11      732.85      830.14     87.57 o 
  19   6  11      291.95      200.74     61.08 o 
  20   6  11      468.24      326.70     71.29 o 
  21   6  11       21.79       48.69     59.74 o 
  22   6  11      528.91      592.23     82.73 o 
  23   6  11        0.26       35.69     63.22 o 
  24   6  11      565.16      531.46     88.44 o 
  25   6  11      182.31       73.78     64.80 o 
  26   6  11      195.21      429.94    151.54 o 
   1   7  11     9255.20     8434.46     94.62 o 
   2   7  11      331.27      398.06     30.97 o 
   3   7  11     2750.17     2610.21     55.52 o 
   4   7  11     1690.13     1649.35     62.40 o 
   5   7  11      236.50      254.57     31.94 o 
   6   7  11       19.38       -8.05     26.42 o 
   7   7  11     2260.70     2332.66     64.70 o 
   8   7  11      276.64      280.00     37.46 o 
   9   7  11     1133.02     1134.55     54.76 o 
  10   7  11      385.86      365.36     42.09 o 
  11   7  11     1336.66     1300.34     65.89 o 
  12   7  11       10.50      -35.92     43.27 o 
  13   7  11      316.98      331.73     56.93 o 
  14   7  11      257.95      203.13     54.20 o 
  15   7  11     3374.29     3023.28    104.07 o 
  16   7  11      738.83      781.09     79.20 o 
  17   7  11      221.59      282.08     65.13 o 
  18   7  11      107.93       23.35     56.37 o 
  19   7  11     1041.69     1138.31     93.83 o 
  20   7  11       41.67       -6.89     73.22 o 
  21   7  11      690.92      953.91     91.18 o 
  22   7  11      333.89      331.50     79.04 o 
  23   7  11      267.52      227.72     85.42 o 
  24   7  11      352.38      334.32     83.51 o 
  25   7  11      211.31      113.92    130.45 o 
   0   8  11     2279.58     2413.09     89.48 o 
   1   8  11      521.78      497.24     44.25 o 
   2   8  11      974.99      950.41     45.76 o 
   3   8  11      264.05      294.88     32.95 o 
   4   8  11       45.38      113.05     31.98 o 
   5   8  11      192.74      198.43     35.50 o 
   6   8  11      364.65      384.50     39.42 o 
   7   8  11      146.98      216.85     36.29 o 
   8   8  11      823.64      771.20     72.30 o 
   9   8  11        0.13      -10.99     36.38 o 
  10   8  11      478.83      568.08     61.26 o 
  11   8  11      157.49      188.16     52.85 o 
  12   8  11      861.82      827.96     69.47 o 
  13   8  11        8.03      -37.77     46.16 o 
  14   8  11      813.21      809.21     72.17 o 
  15   8  11      409.06      462.47     64.42 o 
  16   8  11      358.95      362.88     62.40 o 
  17   8  11       32.60       44.47     87.93 o 
  18   8  11      109.10      170.43     63.62 o 
  19   8  11      248.69      159.83     65.79 o 
  20   8  11      995.68     1175.67    100.39 o 
  21   8  11       71.86      170.87     72.44 o 
  22   8  11      425.79      486.16     82.84 o 
  23   8  11      343.24      413.58    109.26 o 
   1   9  11     1088.89     1256.31     58.23 o 
   2   9  11       72.44       93.93     38.83 o 
   3   9  11     3138.71     2884.19     83.58 o 
   4   9  11     1163.86     1052.69     79.33 o 
   5   9  11     4666.24     4703.12     93.22 o 
   6   9  11     4724.48     4239.03     90.86 o 
   7   9  11     6501.70     5646.39    115.76 o 
   8   9  11      104.61      115.00     45.69 o 
   9   9  11     2031.90     1890.71     97.35 o 
  10   9  11      164.03       93.36     45.26 o 
  11   9  11     1366.36     1583.32     77.59 o 
  12   9  11       19.79       85.14     46.49 o 
  13   9  11     2849.73     2740.49     96.74 o 
  14   9  11      265.55      307.66     56.49 o 
  15   9  11      118.27      180.72     57.35 o 
  16   9  11      741.74      846.94     77.05 o 
  17   9  11      129.60      130.98     67.04 o 
  18   9  11       47.63       -5.88     62.71 o 
  19   9  11      665.33      845.17     91.39 o 
  20   9  11        0.39       79.42     60.33 o 
  21   9  11     1073.51     1368.28    125.69 o 
   0  10  11        8.38      -50.10     50.10 o 
   1  10  11        0.04      -15.45     35.91 o 
   2  10  11      118.23      158.31     52.44 o 
   3  10  11      143.85       84.66     49.97 o 
   4  10  11     1636.35     1727.10     89.34 o 
   5  10  11        8.05       13.87     56.19 o 
   6  10  11     1404.02     1694.01    108.71 o 
   7  10  11     1081.92      931.23     70.88 o 
   8  10  11      619.06      710.32     62.85 o 
   9  10  11       78.29      109.89     47.97 o 
  10  10  11      511.96      569.80     61.21 o 
  11  10  11      252.77      292.68     55.44 o 
  12  10  11      774.42      937.10     71.27 o 
  13  10  11      144.45      196.09     53.99 o 
  14  10  11      360.86      429.20     59.89 o 
  15  10  11      308.01      300.67     58.67 o 
  16  10  11       25.67       95.99     53.40 o 
  17  10  11       12.70        0.60     70.26 o 
  18  10  11      178.77      221.57     69.91 o 
  19  10  11       41.56       21.96     86.23 o 
  20  10  11       93.69      127.05    172.75 o 
   1  11  11      345.66      448.64     69.38 o 
   2  11  11      322.32      153.98     54.43 o 
   3  11  11      201.30       36.00     71.99 o 
   4  11  11       23.08      -31.87     56.48 o 
   5  11  11      508.24      490.85     75.42 o 
   6  11  11       74.29      148.70     63.99 o 
   7  11  11      238.73      345.61     80.71 o 
   8  11  11       11.20      141.33     62.78 o 
   9  11  11        8.76       28.53     56.91 o 
  10  11  11        2.22       42.12     56.75 o 
  11  11  11       32.01      131.67     57.39 o 
  12  11  11       74.66       92.94     51.33 o 
  13  11  11      613.11      770.11     70.89 o 
  14  11  11      347.32      499.37     65.51 o 
  15  11  11       96.83      157.36     54.26 o 
  16  11  11       75.04      232.99     66.61 o 
  17  11  11       33.99      163.89     78.01 o 
  18  11  11       40.48       13.85    151.16 o 
   0  12  11      464.44      661.34    170.90 o 
   1  12  11        8.17      -44.52     66.57 o 
   2  12  11      149.70      -41.16    123.27 o 
   3  12  11      112.82      -67.28     67.28 o 
   4  12  11       11.43       -7.59     71.08 o 
   5  12  11       73.34      109.10     70.12 o 
   6  12  11      143.55      148.68     83.94 o 
   7  12  11       41.87       33.92     64.40 o 
   8  12  11        2.04      110.29     69.61 o 
   9  12  11        0.29       99.39     68.93 o 
  10  12  11        9.58       31.23     67.29 o 
  11  12  11        8.88      154.73    128.57 o 
  12  12  11       29.55      118.40     59.38 o 
  13  12  11       59.66       47.55     57.83 o 
  14  12  11      104.20      289.80     76.26 o 
  15  12  11       23.56      134.72     93.98 o 
   1  13  11       80.85      278.91    114.53 o 
   2  13  11      104.03      -29.62    253.08 o 
   3  13  11       48.51      -66.90    113.05 o 
   4  13  11       21.01      -38.49     78.24 o 
   5  13  11      140.44      166.53     87.19 o 
   6  13  11      129.27       72.70     94.12 o 
   7  13  11       89.63      125.79     98.89 o 
   8  13  11       34.11       19.51     78.90 o 
   9  13  11       30.86      109.09     81.73 o 
  10  13  11       74.41      178.09    126.14 o 
  11  13  11       56.46      199.33     95.52 o 
   4  14  11        1.19      -58.31    135.12 o 
   0   0  12    20781.23    22821.94    376.11 o 
   1   0  12    26577.97    26674.51    302.18 o 
   2   0  12    21504.94    20667.98    211.38 o 
   3   0  12    60871.82    59168.45    492.32 o 
   4   0  12    16282.91    15849.36    191.90 o 
   5   0  12     9111.40     8665.21     98.98 o 
   6   0  12    10569.29    10311.61    120.12 o 
   7   0  12     2699.53     2998.62     75.78 o 
   8   0  12    16827.76    16936.88    208.27 o 
   9   0  12    17636.37    17831.55    200.53 o 
  10   0  12     6160.76     5924.64    105.07 o 
  11   0  12      538.57      626.54     45.57 o 
  12   0  12     9323.52     8504.08    195.29 o 
  13   0  12       72.64      116.01     34.11 o 
  14   0  12    14265.93    13627.96    183.82 o 
  15   0  12      140.84      149.95     54.13 o 
  16   0  12    12392.49    11922.88    177.42 o 
  17   0  12    14220.10    13511.28    241.39 o 
  18   0  12    28245.96    26002.68    366.39 o 
  19   0  12      121.33      156.20     79.89 o 
  20   0  12     1978.79     1876.48    179.01 o 
  21   0  12      281.93      387.16     97.79 o 
  22   0  12       60.71      -40.74     87.66 o 
  23   0  12      226.73      236.84     97.54 o 
  24   0  12       11.54      -10.91     83.29 o 
  25   0  12      381.79      290.10    242.42 o 
  26   0  12      211.07      -32.03     96.37 o 
  27   0  12       30.41      -36.48     94.91 o 
  28   0  12       63.08     -122.26    143.03 o 
   1   1  12      654.30      578.92     38.14 o 
   2   1  12     8529.75     8113.79     81.27 o 
   3   1  12    11326.91    11228.38     98.73 o 
   4   1  12     3434.76     3349.50     48.17 o 
   5   1  12      101.61       86.16     15.07 o 
   6   1  12      418.45      464.18     22.13 o 
   7   1  12        3.13       -4.50     14.27 o 
   8   1  12     2354.20     2682.70     55.82 o 
   9   1  12     5348.57     5661.47     64.43 o 
  10   1  12       20.39      -14.87     17.69 o 
  11   1  12      171.17      213.87     25.52 o 
  12   1  12        3.84       15.54     21.03 o 
  13   1  12     1124.97     1083.33     48.34 o 
  14   1  12      105.31      101.43     25.44 o 
  15   1  12      682.74      825.66     44.16 o 
  16   1  12      358.11      337.38     38.02 o 
  17   1  12     6542.97     6469.51    113.49 o 
  18   1  12     2605.45     2569.80     78.22 o 
  19   1  12      136.04      222.80     43.95 o 
  20   1  12      330.93      420.57     57.68 o 
  21   1  12      230.73      207.13     53.11 o 
  22   1  12      497.16      510.11     72.76 o 
  23   1  12       41.27      -11.13     71.90 o 
  24   1  12      226.61      119.29     65.82 o 
  25   1  12        0.64      -72.75     72.75 o 
  26   1  12        0.48      -72.97     72.97 o 
  27   1  12       13.23      -95.88     95.88 o 
  28   1  12       52.60     -143.81    143.81 o 
   0   2  12    23888.54    24955.54    244.06 o 
   1   2  12     7830.27     8315.17     81.95 o 
   2   2  12    34121.50    33131.39    229.70 o 
   3   2  12      562.91      609.45     24.15 o 
   4   2  12    22447.87    21102.74    151.52 o 
   5   2  12     1427.63     1510.12     33.41 o 
   6   2  12     2332.70     1986.14     36.94 o 
   7   2  12     3209.71     3493.86     59.41 o 
   8   2  12     1239.30     1552.29     35.40 o 
   9   2  12     3532.68     3619.29     51.39 o 
  10   2  12    10241.70    10355.78     97.92 o 
  11   2  12      851.49      826.29     36.08 o 
  12   2  12     4854.32     4699.49     77.36 o 
  13   2  12      133.11       88.06     29.83 o 
  14   2  12     1285.83     1251.06     78.01 o 
  15   2  12      841.29      798.47     49.98 o 
  16   2  12     1625.27     1663.28     65.64 o 
  17   2  12      318.35      278.79     44.41 o 
  18   2  12     2827.23     2859.04    104.78 o 
  19   2  12        2.16       -3.99     39.26 o 
  20   2  12     1040.15     1240.40     67.41 o 
  21   2  12      147.20      191.66     47.56 o 
  22   2  12      326.58      411.17     62.38 o 
  23   2  12       96.90        9.36     51.53 o 
  24   2  12      792.45      799.97    115.61 o 
  25   2  12        1.08      -81.36     81.36 o 
  26   2  12      612.86      499.63    120.46 o 
  27   2  12       24.15     -104.56    104.56 o 
  28   2  12      964.79      508.89    243.51 o 
   1   3  12      111.35      150.35     18.68 o 
   2   3  12      254.56      297.61     22.13 o 
   3   3  12     1089.47     1124.11     30.55 o 
   4   3  12     3531.45     3787.13     52.52 o 
   5   3  12      879.59     1040.21     31.70 o 
   6   3  12     2672.36     2606.63     40.33 o 
   7   3  12        6.48       12.51     14.01 o 
   8   3  12     2292.03     2194.16     46.45 o 
   9   3  12       16.08        2.13     19.22 o 
  10   3  12     1836.97     1900.40     53.08 o 
  11   3  12      115.39      136.07     30.82 o 
  12   3  12      574.00      549.45     37.47 o 
  13   3  12       84.27      113.97     29.31 o 
  14   3  12      697.35      717.57     47.45 o 
  15   3  12        3.47      -31.74     31.74 o 
  16   3  12       20.86       13.75     34.86 o 
  17   3  12     1186.46     1164.94     62.42 o 
  18   3  12      208.49      107.98     41.22 o 
  19   3  12      398.23      281.40     48.45 o 
  20   3  12        3.33       21.76     40.95 o 
  21   3  12       14.92       47.69     44.98 o 
  22   3  12        1.46        3.72     55.15 o 
  23   3  12      419.70      440.72     71.55 o 
  24   3  12      102.54      210.43    104.56 o 
  25   3  12       21.14       22.84     75.11 o 
  26   3  12        0.05       13.15     76.69 o 
  27   3  12        6.45      -79.91     79.91 o 
  28   3  12      128.48      269.76    148.78 o 
   0   4  12    21864.41    23554.13    214.27 o 
   1   4  12     7287.92     7501.69     74.71 o 
   2   4  12     2156.04     2266.24     49.04 o 
   3   4  12     6197.57     6725.98     79.94 o 
   4   4  12     2181.80     1961.60     37.38 o 
   5   4  12     2491.09     2526.25     45.87 o 
   6   4  12     4821.26     5279.21     85.56 o 
   7   4  12     1043.70      982.43     45.62 o 
   8   4  12     5020.26     4928.81     80.01 o 
   9   4  12       27.83       25.04     25.11 o 
  10   4  12     5448.38     5349.95     86.75 o 
  11   4  12        1.70      -10.85     25.59 o 
  12   4  12     1106.66     1208.28     55.13 o 
  13   4  12     3679.90     3831.55     78.46 o 
  14   4  12     6282.63     6296.13    101.86 o 
  15   4  12      586.55      656.15     50.91 o 
  16   4  12     1922.50     2052.42     83.13 o 
  17   4  12        8.91       30.86     38.41 o 
  18   4  12      173.05      238.59     46.39 o 
  19   4  12       46.14       20.15     46.77 o 
  20   4  12      883.71      866.93    128.92 o 
  21   4  12       81.58      126.02     59.73 o 
  22   4  12     1946.46     1869.95    105.90 o 
  23   4  12        3.48       47.15     60.15 o 
  24   4  12      248.76      368.17     92.81 o 
  25   4  12       83.48      101.71     65.90 o 
  26   4  12       71.61        1.73    114.21 o 
  27   4  12       17.38      112.64    134.38 o 
   1   5  12     1052.24     1068.52     32.40 o 
   2   5  12      366.85      605.48     38.38 o 
   3   5  12        2.46        8.74     17.06 o 
   4   5  12       10.23       12.47     23.98 o 
   5   5  12       58.35       30.09     23.96 o 
   6   5  12      597.10      766.77     39.92 o 
   7   5  12      934.31     1006.94     61.26 o 
   8   5  12      233.38      223.40     31.42 o 
   9   5  12     2014.87     2248.91     65.98 o 
  10   5  12       79.55       13.79     30.99 o 
  11   5  12      872.91     1118.43     51.28 o 
  12   5  12        3.45       32.22     30.59 o 
  13   5  12      128.96       62.81     36.93 o 
  14   5  12      293.60      347.42     41.66 o 
  15   5  12      772.32      713.95     50.76 o 
  16   5  12      127.30      106.31     41.97 o 
  17   5  12      266.98      427.89     78.94 o 
  18   5  12      144.46      118.37     58.27 o 
  19   5  12      163.88      156.65     72.41 o 
  20   5  12       16.16       98.02     59.42 o 
  21   5  12      405.39      522.78     73.67 o 
  22   5  12       60.60      150.95     61.65 o 
  23   5  12       54.01       65.97     70.12 o 
  24   5  12       11.39       63.86     76.00 o 
  25   5  12        0.45      135.65     67.87 o 
  26   5  12        1.89       72.79     88.75 o 
   0   6  12        9.84      133.81     28.86 o 
   1   6  12     1166.24     1182.68     35.61 o 
   2   6  12      665.11      778.51     39.17 o 
   3   6  12      801.59      975.53     41.11 o 
   4   6  12     1025.21     1146.60     47.36 o 
   5   6  12     3275.09     3467.01     63.48 o 
   6   6  12       21.45       47.87     26.85 o 
   7   6  12        0.62        2.56     25.78 o 
   8   6  12     1166.00     1223.20     52.30 o 
   9   6  12       30.94       52.48     30.28 o 
  10   6  12      219.88      400.84     39.88 o 
  11   6  12       41.92      132.78     35.27 o 
  12   6  12      420.35      455.38     44.11 o 
  13   6  12     1298.10     1278.14     94.30 o 
  14   6  12       17.34       12.29     45.14 o 
  15   6  12      182.08      141.12     52.16 o 
  16   6  12      324.91      346.47     65.38 o 
  17   6  12        9.05        9.48     53.65 o 
  18   6  12       47.79      106.65     59.67 o 
  19   6  12      280.98      366.78     70.30 o 
  20   6  12       86.03       95.24     60.74 o 
  21   6  12        1.96       63.47     59.65 o 
  22   6  12      201.03      167.70     66.91 o 
  23   6  12        8.59       -9.01     61.03 o 
  24   6  12       27.72      120.40     72.77 o 
  25   6  12       82.35      159.49     77.60 o 
  26   6  12      309.57      378.21    147.46 o 
   1   7  12      153.22      203.74     29.12 o 
   2   7  12      257.61      325.25     30.19 o 
   3   7  12      484.45      678.10     36.60 o 
   4   7  12     1421.53     1340.38     57.98 o 
   5   7  12      111.25       41.28     28.14 o 
   6   7  12        2.44        7.28     28.33 o 
   7   7  12     1052.30     1147.58     53.45 o 
   8   7  12      273.01      271.77     38.37 o 
   9   7  12       29.31      -20.42     32.73 o 
  10   7  12      568.06      524.01     46.41 o 
  11   7  12     1991.41     1997.17     76.83 o 
  12   7  12     1422.01     1213.38    102.51 o 
  13   7  12      144.56       92.23     63.01 o 
  14   7  12      262.22      194.41     54.85 o 
  15   7  12      124.53      189.73     59.27 o 
  16   7  12        9.50      -33.24     45.99 o 
  17   7  12        0.50       34.80     58.20 o 
  18   7  12      109.83      -23.70     57.74 o 
  19   7  12       22.90       69.36     60.74 o 
  20   7  12        0.67      102.33     61.49 o 
  21   7  12        0.12      140.48     81.96 o 
  22   7  12      102.91      278.73     73.22 o 
  23   7  12       22.57       28.44     65.06 o 
  24   7  12       92.36      143.47     76.23 o 
   0   8  12       38.44      188.07     54.21 o 
   1   8  12      106.11       21.56     31.99 o 
   2   8  12       95.14      139.64     31.62 o 
   3   8  12     1403.09     1646.62     61.09 o 
   4   8  12     3133.20     2867.65     68.29 o 
   5   8  12      677.56      889.87     48.20 o 
   6   8  12      118.86      105.05     33.65 o 
   7   8  12      933.90      921.62     62.42 o 
   8   8  12       21.19       96.31     38.09 o 
   9   8  12       49.80       10.06     36.90 o 
  10   8  12      145.75      180.69     51.28 o 
  11   8  12      107.72       11.05     56.76 o 
  12   8  12       16.09       79.92     51.37 o 
  13   8  12      340.33      213.96     56.49 o 
  14   8  12      287.51      316.59     60.71 o 
  15   8  12       14.80      -22.72     50.63 o 
  16   8  12      146.55      170.88     56.56 o 
  17   8  12       56.23       53.95     58.39 o 
  18   8  12      377.04      313.74     71.71 o 
  19   8  12        7.09      -35.34     53.82 o 
  20   8  12      201.34      339.42     74.46 o 
  21   8  12        9.98       72.54     70.28 o 
  22   8  12      601.23      697.17     86.69 o 
  23   8  12       49.78      188.55    136.56 o 
   1   9  12      248.49      216.28     43.08 o 
   2   9  12        0.19      -35.52     35.52 o 
   3   9  12        2.63       43.81     41.11 o 
   4   9  12     1382.18     1420.36     63.85 o 
   5   9  12      202.01      250.71     42.61 o 
   6   9  12        0.97       86.09     40.05 o 
   7   9  12      158.56      240.23     44.10 o 
   8   9  12      283.71      528.77     55.76 o 
   9   9  12      769.26      966.51     65.59 o 
  10   9  12      158.61      123.45     47.05 o 
  11   9  12      468.28      555.19     60.37 o 
  12   9  12        2.36       19.51     46.40 o 
  13   9  12      262.05      437.95     59.62 o 
  14   9  12        1.21        0.64     51.57 o 
  15   9  12       87.91        2.32     53.03 o 
  16   9  12        3.68       16.55     55.02 o 
  17   9  12       24.89      120.35     62.50 o 
  18   9  12        0.13       34.81     66.46 o 
  19   9  12        8.82       84.90     65.06 o 
  20   9  12       32.72      103.26     67.70 o 
  21   9  12       46.80      127.63     67.82 o 
   0  10  12      566.64      861.27     91.00 o 
   1  10  12       79.37       36.95     44.63 o 
   2  10  12      453.97      367.56     54.27 o 
   3  10  12       34.31      -11.80     62.41 o 
   4  10  12      689.58      632.15     63.79 o 
   5  10  12       38.33       65.35     48.93 o 
   6  10  12     1221.81     1289.65     90.88 o 
   7  10  12        6.63       81.17     54.94 o 
   8  10  12     2830.53     2512.80     99.75 o 
   9  10  12       52.43      117.78     48.02 o 
  10  10  12     4024.15     3747.14    106.30 o 
  11  10  12        1.86       95.08     47.41 o 
  12  10  12      713.12      754.88     67.99 o 
  13  10  12      105.20       98.87     51.17 o 
  14  10  12      699.21      751.73     82.14 o 
  15  10  12      403.52      485.90     73.81 o 
  16  10  12       71.46      119.58     52.78 o 
  17  10  12       79.27       53.25     59.18 o 
  18  10  12        9.54       -1.35     64.00 o 
  19  10  12       56.87       32.58     65.22 o 
  20  10  12      122.67      175.25    174.48 o 
   1  11  12        2.25      -11.91     48.74 o 
   2  11  12       98.48       66.99     53.13 o 
   3  11  12      307.43      204.77     66.08 o 
   4  11  12      100.65       10.52     75.39 o 
   5  11  12      316.08      332.42     69.80 o 
   6  11  12        0.08      -61.41     64.13 o 
   7  11  12      117.39       90.42     62.87 o 
   8  11  12        0.09       22.81     58.91 o 
   9  11  12       16.40       -1.67     48.00 o 
  10  11  12       40.05      105.90     53.34 o 
  11  11  12       18.49      -53.16     70.63 o 
  12  11  12      342.20      268.80     57.79 o 
  13  11  12        8.79       79.61     52.98 o 
  14  11  12        4.78       47.44     52.64 o 
  15  11  12       43.28      165.41     63.79 o 
  16  11  12        7.36      165.27     63.07 o 
  17  11  12        7.06       70.46     75.37 o 
   0  12  12      236.63       69.23    105.49 o 
   1  12  12      114.80       28.37     73.24 o 
   2  12  12     1024.65      753.76    148.55 o 
   3  12  12      107.57       74.67     96.54 o 
   4  12  12      359.33      239.47     72.70 o 
   5  12  12        9.14        2.11     63.08 o 
   6  12  12      967.32     1133.61    190.85 o 
   7  12  12        0.10      -53.06     79.09 o 
   8  12  12     1367.06     1364.46    174.92 o 
   9  12  12        4.53       31.28     68.22 o 
  10  12  12      168.17      195.49     75.34 o 
  11  12  12       57.08       93.96     87.32 o 
  12  12  12      484.96      567.56     77.10 o 
  13  12  12      229.33      228.71     65.48 o 
  14  12  12      626.27      709.19    110.43 o 
  15  12  12       23.61       -7.85     86.95 o 
   1  13  12      107.07      102.81    104.00 o 
   2  13  12      161.28      154.50    112.73 o 
   3  13  12        5.27      -72.90     72.90 o 
   4  13  12       64.03       72.36    145.43 o 
   5  13  12        4.58      -76.90     76.90 o 
   6  13  12       32.37      -17.75     79.30 o 
   7  13  12      185.55       70.37     84.26 o 
   8  13  12        1.98      -18.48     72.74 o 
   9  13  12      117.55      298.02     98.11 o 
  10  13  12        0.50      140.96    104.42 o 
  11  13  12       37.94      111.64    213.64 o 
   1   1  13      102.86      145.16     19.36 o 
   2   1  13      682.06      799.30     29.99 o 
   3   1  13     2664.20     2650.39     46.72 o 
   4   1  13      607.55      537.32     25.90 o 
   5   1  13      521.77      543.36     23.73 o 
   6   1  13     1901.41     1739.69     35.92 o 
   7   1  13      481.20      605.30     25.37 o 
   8   1  13      398.32      472.40     25.50 o 
   9   1  13     3241.96     3530.92     52.49 o 
  10   1  13      826.89      873.21     31.99 o 
  11   1  13      210.49      281.74     26.10 o 
  12   1  13      226.43      231.04     27.14 o 
  13   1  13      446.18      444.98     41.55 o 
  14   1  13      170.93      180.08     31.65 o 
  15   1  13      424.01      453.11     37.31 o 
  16   1  13      370.75      524.64     47.00 o 
  17   1  13     2085.34     2307.04     83.57 o 
  18   1  13      911.46     1203.24     64.25 o 
  19   1  13      703.73      736.29     66.10 o 
  20   1  13     1638.74     1707.97     85.34 o 
  21   1  13      186.33      178.11     53.65 o 
  22   1  13      148.94       78.47     60.64 o 
  23   1  13       68.12       84.05     62.67 o 
  24   1  13        0.01       20.29     61.23 o 
  25   1  13       65.59       -6.70     62.84 o 
  26   1  13       89.29      -77.45     77.45 o 
  27   1  13      193.74      265.40    116.61 o 
  28   1  13       27.61      -61.08    208.11 o 
   0   2  13    26100.50    26385.81    259.21 o 
   1   2  13     2805.16     2949.05     49.22 o 
   2   2  13     7437.19     7574.52     91.75 o 
   3   2  13     2120.88     2021.58     39.32 o 
   4   2  13    13560.12    13233.73    105.36 o 
   5   2  13     1432.83     1466.87     34.22 o 
   6   2  13     6131.38     6548.21     68.55 o 
   7   2  13     2984.55     3053.43     46.64 o 
   8   2  13    10766.25    10846.13     94.86 o 
   9   2  13    15601.94    15950.48    135.05 o 
  10   2  13      969.85     1029.41     35.18 o 
  11   2  13      145.96      121.67     24.44 o 
  12   2  13      661.21      659.69     35.27 o 
  13   2  13       32.37      -15.76     27.15 o 
  14   2  13       72.43      -27.64     28.97 o 
  15   2  13        4.81        0.18     31.68 o 
  16   2  13     1267.37     1187.66     59.66 o 
  17   2  13      169.23      189.33     43.01 o 
  18   2  13       13.09      112.06     41.96 o 
  19   2  13      139.98      140.27     43.65 o 
  20   2  13      264.18      330.20     50.07 o 
  21   2  13      112.77      -32.72     78.58 o 
  22   2  13      451.87      449.05     69.04 o 
  23   2  13        8.15      -48.26     48.26 o 
  24   2  13      277.37      239.84     83.29 o 
  25   2  13      496.24      354.32    210.05 o 
  26   2  13        2.07      -36.43     95.37 o 
  27   2  13      207.83      129.08    192.24 o 
  28   2  13      163.19      262.40    265.07 o 
   1   3  13    10463.55    10681.16     98.28 o 
   2   3  13    12908.12    12487.08    110.14 o 
   3   3  13       51.75       20.89     15.92 o 
   4   3  13     1137.53     1424.01     41.90 o 
   5   3  13     4494.65     4627.15     56.45 o 
   6   3  13     1287.87     1261.81     49.41 o 
   7   3  13     1212.74     1202.03     31.07 o 
   8   3  13       33.01       14.27     19.51 o 
   9   3  13     3168.82     2950.83     62.82 o 
  10   3  13      205.88      176.08     28.86 o 
  11   3  13      188.96      319.37     35.66 o 
  12   3  13       44.51       15.09     26.10 o 
  13   3  13      305.23      338.29     35.92 o 
  14   3  13      853.90      851.34     51.15 o 
  15   3  13      399.14      501.17     47.16 o 
  16   3  13     1793.76     1565.49     90.63 o 
  17   3  13     1642.70     1677.26     85.83 o 
  18   3  13      116.04      196.75     46.16 o 
  19   3  13        0.89       -4.35     39.60 o 
  20   3  13       90.99       23.89     42.22 o 
  21   3  13       93.89       32.77     45.37 o 
  22   3  13        3.49       49.87     56.38 o 
  23   3  13      154.20       87.48    114.81 o 
  24   3  13        1.87       49.77    101.12 o 
  25   3  13      122.74      142.26     75.51 o 
  26   3  13        0.24     -115.48    140.87 o 
  27   3  13       11.59      -80.23    105.10 o 
   0   4  13     1222.30     1363.90     81.91 o 
   1   4  13     2036.44     2231.39     42.72 o 
   2   4  13      107.24       71.17     18.42 o 
   3   4  13     1548.02     1389.24     45.78 o 
   4   4  13    14751.69    13775.91    110.10 o 
   5   4  13      673.51      627.58     29.44 o 
   6   4  13     4658.20     3922.85     61.16 o 
   7   4  13       11.14      -23.93     23.93 o 
   8   4  13     1782.26     1900.07     53.65 o 
   9   4  13       10.93       11.76     27.10 o 
  10   4  13     5827.58     6050.69     94.08 o 
  11   4  13       78.84       67.49     28.93 o 
  12   4  13      540.03      637.89     45.71 o 
  13   4  13     1005.02     1099.94     58.09 o 
  14   4  13     2060.54     2021.24     64.49 o 
  15   4  13      206.21      193.02     41.63 o 
  16   4  13     8052.00     7776.05    130.90 o 
  17   4  13     1474.09     1511.26     70.49 o 
  18   4  13     3130.12     2814.89     94.59 o 
  19   4  13       50.76      112.33     44.34 o 
  20   4  13      299.89      423.06     75.12 o 
  21   4  13      675.86      547.20     78.27 o 
  22   4  13       39.79      171.99     77.32 o 
  23   4  13       26.43        7.53     76.95 o 
  24   4  13       32.87       46.65     67.40 o 
  25   4  13       77.92      110.01     93.77 o 
  26   4  13      190.79      118.39     82.62 o 
  27   4  13       30.88      149.52    100.61 o 
   1   5  13     2135.78     2114.80     45.55 o 
   2   5  13      180.17      155.31     21.48 o 
   3   5  13     2085.92     2299.73     44.04 o 
   4   5  13        1.82      -22.07     22.07 o 
   5   5  13       12.05      -18.48     24.80 o 
   6   5  13     2437.86     2144.69     57.18 o 
   7   5  13      627.34      682.42     39.87 o 
   8   5  13      426.37      410.02     36.39 o 
   9   5  13     1553.03     1551.70     59.81 o 
  10   5  13       38.86       32.02     31.40 o 
  11   5  13     1513.32     1449.99     57.73 o 
  12   5  13      509.38      397.55     47.15 o 
  13   5  13        2.31        4.56     36.01 o 
  14   5  13     3158.97     2990.03     78.65 o 
  15   5  13      444.67      377.41     45.53 o 
  16   5  13      231.51      262.67     47.72 o 
  17   5  13     1723.29     1919.82     89.87 o 
  18   5  13      316.31      350.49     65.91 o 
  19   5  13      422.86      251.14     83.64 o 
  20   5  13       36.34       75.17     58.69 o 
  21   5  13      395.45      485.53     74.53 o 
  22   5  13       14.77       -4.71     58.71 o 
  23   5  13       70.06      118.51    123.76 o 
  24   5  13       59.11      101.77     68.88 o 
  25   5  13      120.68      256.45     87.29 o 
  26   5  13       29.86      180.66    102.97 o 
   0   6  13    21140.24    21673.93    216.11 o 
   1   6  13      138.96      183.94     22.50 o 
   2   6  13    12978.63    12870.09    128.02 o 
   3   6  13      895.97      797.06     46.42 o 
   4   6  13     1701.17     1641.32     65.57 o 
   5   6  13     1777.52     1938.12     57.25 o 
   6   6  13     1291.94     1031.15     47.69 o 
   7   6  13        0.16        1.26     27.58 o 
   8   6  13     5193.13     5019.31     89.02 o 
   9   6  13      224.00      231.68     35.85 o 
  10   6  13     6549.97     6532.30    122.06 o 
  11   6  13       45.95       47.10     34.01 o 
  12   6  13     2860.57     2926.14     76.35 o 
  13   6  13      775.42      794.75     57.93 o 
  14   6  13      120.16       28.58     48.20 o 
  15   6  13      725.52      724.20     67.10 o 
  16   6  13     1093.45     1206.91     88.02 o 
  17   6  13      227.14      141.81     58.79 o 
  18   6  13     1863.92     2071.59    135.69 o 
  19   6  13       48.59       10.99     52.07 o 
  20   6  13     1010.32      993.97    142.81 o 
  21   6  13      735.66      849.70     88.29 o 
  22   6  13      438.69      432.72     78.85 o 
  23   6  13      396.86      395.21     89.24 o 
  24   6  13      697.75      700.69     88.41 o 
  25   6  13      120.19      209.51    153.66 o 
   1   7  13     5546.38     5603.90     83.96 o 
   2   7  13      276.58      410.39     34.72 o 
   3   7  13     3582.19     3759.17     81.28 o 
   4   7  13     1937.16     1861.66     57.27 o 
   5   7  13     2948.10     2824.18     65.74 o 
   6   7  13      414.24      342.35     36.83 o 
   7   7  13     3554.41     3525.47     79.02 o 
   8   7  13      152.03       98.75     34.11 o 
   9   7  13      877.47      772.25     50.40 o 
  10   7  13       98.92      165.91     38.47 o 
  11   7  13      967.38      849.86     54.06 o 
  12   7  13        0.02      -38.11     38.11 o 
  13   7  13      163.08       43.06     48.78 o 
  14   7  13        0.07      -45.77     45.77 o 
  15   7  13      164.35      192.65     55.76 o 
  16   7  13      175.84       99.49     54.59 o 
  17   7  13      433.81      583.65     76.14 o 
  18   7  13       35.12       42.54     58.22 o 
  19   7  13      682.82      796.87    109.90 o 
  20   7  13      204.15      212.02     81.92 o 
  21   7  13     1339.11     1250.21    119.12 o 
  22   7  13        6.45       -5.34     55.79 o 
  23   7  13      866.09     1009.89     96.62 o 
  24   7  13       29.49      184.54     77.62 o 
   0   8  13    15826.02    15176.79    355.57 o 
   1   8  13        0.84       51.00     37.11 o 
   2   8  13     4074.84     4310.38     97.56 o 
   3   8  13      648.73      754.29     48.87 o 
   4   8  13       67.03      145.31     34.30 o 
   5   8  13      771.73      628.36     45.54 o 
   6   8  13     1014.32      946.63     50.56 o 
   7   8  13        0.03       13.63     37.49 o 
   8   8  13     5267.32     5098.27     92.94 o 
   9   8  13      177.66      241.67     42.54 o 
  10   8  13     1952.84     1766.06     84.58 o 
  11   8  13        0.05      -45.12     45.12 o 
  12   8  13     3176.07     3024.40    103.67 o 
  13   8  13      226.32      373.41     61.53 o 
  14   8  13     3558.78     3351.28    122.01 o 
  15   8  13       34.91       88.76     52.53 o 
  16   8  13      605.50      699.76     72.92 o 
  17   8  13      580.68      762.03     85.48 o 
  18   8  13      399.21      440.81     76.08 o 
  19   8  13        2.55       11.17     64.14 o 
  20   8  13      549.05      678.25    120.32 o 
  21   8  13       52.08       47.04     89.23 o 
  22   8  13      466.37      561.76     96.94 o 
   1   9  13      832.17      954.16    112.99 o 
   2   9  13       64.97      -39.35     39.35 o 
   3   9  13       63.34      -12.63     40.61 o 
   4   9  13       86.40      100.14     45.31 o 
   5   9  13      515.21      632.60     56.75 o 
   6   9  13        2.19       68.03     41.90 o 
   7   9  13      620.31      654.01     53.03 o 
   8   9  13       13.67        2.47     43.12 o 
   9   9  13     2111.86     1933.25     82.78 o 
  10   9  13       93.11      149.80     48.67 o 
  11   9  13     2508.42     2508.90     92.32 o 
  12   9  13      173.93      148.82     51.03 o 
  13   9  13     1377.95     1405.24     79.12 o 
  14   9  13       20.40       29.69     53.36 o 
  15   9  13      135.45      104.24     57.44 o 
  16   9  13      367.65      430.29     68.19 o 
  17   9  13        8.12       80.76     71.26 o 
  18   9  13      120.40      181.04     71.50 o 
  19   9  13       84.17      146.54     67.71 o 
  20   9  13        2.05       64.97     65.92 o 
  21   9  13        2.47       55.92    103.83 o 
   0  10  13     1552.25     1181.14    152.12 o 
   1  10  13      185.73      121.13     48.25 o 
   2  10  13      110.59       10.30     43.02 o 
   3  10  13       59.97       56.09     49.62 o 
   4  10  13     1888.86     1792.31     89.20 o 
   5  10  13       30.31        7.14     46.65 o 
   6  10  13     1713.53     1991.60    107.43 o 
   7  10  13      352.88      345.21     57.81 o 
   8  10  13      952.86     1249.16     80.30 o 
   9  10  13        0.26       18.48     46.71 o 
  10  10  13       90.95      178.06     51.38 o 
  11  10  13       85.48      108.92     50.90 o 
  12  10  13      295.54      290.01     57.52 o 
  13  10  13      150.85      181.81     54.05 o 
  14  10  13     1019.87     1195.01     89.07 o 
  15  10  13      617.61      585.21     72.37 o 
  16  10  13      200.47      232.52     59.29 o 
  17  10  13        9.53       27.23     52.84 o 
  18  10  13       82.29      150.20     68.36 o 
  19  10  13        2.43        6.92     97.48 o 
   1  11  13      214.77      150.97     66.54 o 
   2  11  13      533.62      604.28     67.87 o 
   3  11  13       71.34       10.09     51.50 o 
   4  11  13        0.06      -56.21     56.21 o 
   5  11  13      377.08      242.33     68.12 o 
   6  11  13      307.42      338.88     70.88 o 
   7  11  13       10.81       46.54     62.69 o 
   8  11  13      175.35      228.49     70.99 o 
   9  11  13      162.48      289.06     73.18 o 
  10  11  13       12.51        0.76     53.17 o 
  11  11  13      164.26      237.19     94.56 o 
  12  11  13        0.83       14.46     55.79 o 
  13  11  13       37.78      123.59     53.51 o 
  14  11  13      159.44      192.25     70.13 o 
  15  11  13      294.90      457.11     65.08 o 
  16  11  13       16.68       65.00     58.44 o 
  17  11  13        0.88      -73.70     73.70 o 
   0  12  13       80.93       31.37    129.74 o 
   1  12  13        0.00       39.06     74.32 o 
   2  12  13      214.87      131.65     77.66 o 
   3  12  13      270.81      441.91     90.29 o 
   4  12  13      216.61      167.47     71.70 o 
   5  12  13       10.21       18.77     80.38 o 
   6  12  13      235.11      248.28     74.66 o 
   7  12  13        0.45       52.12     68.53 o 
   8  12  13      113.31      123.26     72.02 o 
   9  12  13        0.01       42.01     67.80 o 
  10  12  13        5.52      -61.17     72.57 o 
  11  12  13       87.27      109.70     87.81 o 
  12  12  13        3.09       19.36    117.30 o 
  13  12  13       26.48       64.46     62.25 o 
  14  12  13       66.90       82.97     70.81 o 
   1  13  13        1.14        0.18    105.20 o 
   2  13  13        0.35      145.42    106.96 o 
   3  13  13        6.77      -74.46     74.46 o 
   4  13  13      129.06       32.92     81.54 o 
   5  13  13       20.06      -77.92     77.92 o 
   6  13  13        7.79        2.05     83.10 o 
   7  13  13      110.05       68.43    128.24 o 
   8  13  13        0.78      -80.20     80.20 o 
   9  13  13      124.33      289.45     93.03 o 
  10  13  13        6.73      -59.06    174.25 o 
   0   0  14    16416.07    16731.89    271.74 o 
   1   0  14     7238.98     7847.87    141.25 o 
   2   0  14      145.33      249.91     31.57 o 
   3   0  14     1870.51     1735.29     56.93 o 
   4   0  14    17496.54    16873.49    192.77 o 
   5   0  14     1113.01     1266.21     43.85 o 
   6   0  14     9529.49     9539.52    123.19 o 
   7   0  14      563.51      559.80     33.79 o 
   8   0  14     5598.75     5710.73     83.03 o 
   9   0  14     4296.88     4127.11     72.14 o 
  10   0  14     3636.81     3780.95     87.24 o 
  11   0  14     1789.55     1992.11     97.81 o 
  12   0  14        1.68      -29.54     29.54 o 
  13   0  14        0.02      -31.68     31.68 o 
  14   0  14       44.11       22.10     33.78 o 
  15   0  14      231.13      185.79     44.23 o 
  16   0  14      504.09      504.05     70.29 o 
  17   0  14     1285.40     1600.15    169.00 o 
  18   0  14     6204.11     6303.38    178.64 o 
  19   0  14      129.19       92.78     75.59 o 
  20   0  14       94.66       30.62     79.05 o 
  21   0  14     1714.43     1724.84    270.02 o 
  22   0  14      792.25      841.46    118.57 o 
  23   0  14        9.15      -40.72     83.73 o 
  24   0  14       48.92       59.00    100.54 o 
  25   0  14      385.97      325.84    123.12 o 
  26   0  14        3.92     -120.06    201.78 o 
  27   0  14      701.36      577.93    130.00 o 
  28   0  14       19.19     -139.75    139.75 o 
   1   1  14    16333.78    16152.57    132.08 o 
   2   1  14      540.40      608.23     28.14 o 
   3   1  14    24164.33    23347.35    170.93 o 
   4   1  14      133.20      223.71     19.71 o 
   5   1  14     8773.11     8528.88     85.44 o 
   6   1  14     5077.32     5102.23     61.07 o 
   7   1  14     3550.26     3364.30     56.91 o 
   8   1  14     2814.36     2946.54     49.52 o 
   9   1  14    28202.45    28063.08    195.91 o 
  10   1  14      510.57      569.90     28.65 o 
  11   1  14      347.62      381.52     26.07 o 
  12   1  14      201.31      148.37     25.13 o 
  13   1  14     1458.45     1426.16     46.26 o 
  14   1  14      358.63      412.14     37.07 o 
  15   1  14     3455.38     3524.31     76.00 o 
  16   1  14      591.88      501.27     47.50 o 
  17   1  14     7389.09     7026.86    140.77 o 
  18   1  14      249.02      309.58     56.90 o 
  19   1  14     3141.56     3141.35    102.32 o 
  20   1  14      921.81      961.74     71.69 o 
  21   1  14     1484.33     1211.13     89.27 o 
  22   1  14      259.72      204.12     65.94 o 
  23   1  14      855.12      814.83     95.82 o 
  24   1  14      167.26      186.47     76.69 o 
  25   1  14      241.01      107.99     70.80 o 
  26   1  14      606.78      525.29    100.40 o 
  27   1  14      475.54      483.28    126.46 o 
  28   1  14      259.85      105.37    170.47 o 
   0   2  14     4353.94     4470.54     87.56 o 
   1   2  14       36.36       51.26     18.29 o 
   2   2  14      337.42      463.27     30.18 o 
   3   2  14     1991.30     1809.92     38.52 o 
   4   2  14       73.86      175.40     19.27 o 
   5   2  14      201.26      225.41     20.34 o 
   6   2  14      363.27      523.55     34.95 o 
   7   2  14      196.31      103.50     18.60 o 
   8   2  14       42.62       21.26     19.85 o 
   9   2  14        9.75       42.87     18.56 o 
  10   2  14     3827.28     3864.99     65.58 o 
  11   2  14        3.82      -19.17     21.29 o 
  12   2  14      530.47      495.58     36.98 o 
  13   2  14       40.33      -28.57     28.57 o 
  14   2  14       19.26        7.70     30.28 o 
  15   2  14        5.16      -31.14     31.14 o 
  16   2  14      222.54      132.03     56.49 o 
  17   2  14      150.28      156.28     42.30 o 
  18   2  14       30.58       86.44     42.42 o 
  19   2  14      608.90      732.95     58.22 o 
  20   2  14       97.60       51.72     42.74 o 
  21   2  14       94.68       26.05     49.61 o 
  22   2  14       35.79       49.58     53.66 o 
  23   2  14       25.39      124.48     66.54 o 
  24   2  14       55.93        2.00     65.27 o 
  25   2  14       10.10      -13.13    167.50 o 
  26   2  14      104.36      -41.99    250.70 o 
  27   2  14       59.92       44.71    213.24 o 
  28   2  14       69.07       42.43    106.47 o 
   1   3  14    23108.69    22834.42    181.18 o 
   2   3  14       19.61       54.36     17.97 o 
   3   3  14      174.25      230.53     21.48 o 
   4   3  14    11389.90    12072.71    108.18 o 
   5   3  14    13812.98    13495.48    110.13 o 
   6   3  14      337.20      288.47     22.04 o 
   7   3  14     1879.64     1743.01     60.32 o 
   8   3  14     2131.40     2015.65     47.86 o 
   9   3  14     3268.49     3236.31     66.23 o 
  10   3  14       13.14        9.87     24.97 o 
  11   3  14    16725.39    16575.54    175.96 o 
  12   3  14      324.65      275.66     33.94 o 
  13   3  14     2479.93     2238.06     62.37 o 
  14   3  14      232.37      276.57     39.76 o 
  15   3  14     4907.62     4640.64     97.63 o 
  16   3  14        1.17      -35.44     35.44 o 
  17   3  14      221.00      271.57     46.98 o 
  18   3  14      205.94      156.75     45.11 o 
  19   3  14      822.47      753.92     58.92 o 
  20   3  14      206.16      125.92     46.99 o 
  21   3  14      189.73      190.66     49.82 o 
  22   3  14       40.79      -28.58     45.10 o 
  23   3  14      463.57      570.35    115.37 o 
  24   3  14       33.69      234.34    122.17 o 
  25   3  14      535.04      575.20    148.58 o 
  26   3  14       44.05      -19.20    156.63 o 
  27   3  14      469.28      444.49    227.59 o 
   0   4  14     6452.62     6436.03    108.32 o 
   1   4  14     3131.04     3389.44     52.98 o 
   2   4  14     9935.35    10419.15     95.30 o 
   3   4  14     3362.25     3464.28     52.27 o 
   4   4  14     1085.84     1194.24     34.05 o 
   5   4  14       13.25      -17.96     17.96 o 
   6   4  14        1.11      -23.27     23.27 o 
   7   4  14        2.55      -10.87     35.67 o 
   8   4  14     2550.43     2356.21     59.77 o 
   9   4  14      386.03      372.54     35.27 o 
  10   4  14     1047.03     1045.88     47.66 o 
  11   4  14      348.65      312.74     35.63 o 
  12   4  14      724.97      725.22     49.23 o 
  13   4  14        7.37       -7.88     30.91 o 
  14   4  14      716.79      714.62     48.75 o 
  15   4  14       16.53      -35.17     36.28 o 
  16   4  14        6.24      167.33     48.78 o 
  17   4  14      393.92      467.92     56.81 o 
  18   4  14      255.57      286.74     49.16 o 
  19   4  14      668.95      739.86     61.20 o 
  20   4  14     1593.07     1391.41     82.76 o 
  21   4  14        3.45       18.63     55.82 o 
  22   4  14      172.74      219.52     67.50 o 
  23   4  14        0.01       47.68     60.12 o 
  24   4  14       10.43       40.36     59.17 o 
  25   4  14       11.25       53.40    117.09 o 
  26   4  14       35.02      125.08    120.09 o 
  27   4  14       17.64      156.74     96.63 o 
   1   5  14     1652.87     1369.42     38.96 o 
   2   5  14        0.55       10.63     18.94 o 
   3   5  14      291.59      366.77     25.23 o 
   4   5  14     5375.77     4962.88     81.11 o 
   5   5  14      148.65      212.04     30.47 o 
   6   5  14     1390.71     1268.85     69.90 o 
   7   5  14    11924.32    12234.26    145.04 o 
   8   5  14     2565.22     2484.51     63.83 o 
   9   5  14     5319.23     5502.39     99.70 o 
  10   5  14      123.50      169.72     37.61 o 
  11   5  14      387.74      449.75     41.43 o 
  12   5  14     2068.31     1985.53     67.15 o 
  13   5  14     1581.61     1376.87     65.14 o 
  14   5  14      455.10      506.38     46.88 o 
  15   5  14     2221.58     2166.55     73.35 o 
  16   5  14     1060.97     1004.42     74.90 o 
  17   5  14        2.78      -30.79     47.42 o 
  18   5  14      162.98      211.40     61.96 o 
  19   5  14      881.65      989.05     86.46 o 
  20   5  14      164.34      183.95     64.45 o 
  21   5  14     1430.23     1371.49    137.48 o 
  22   5  14      256.00      358.89     90.02 o 
  23   5  14     1054.31     1118.64     97.94 o 
  24   5  14        4.26       65.52     79.39 o 
  25   5  14       61.66      200.78     69.75 o 
  26   5  14       26.84      229.81    293.82 o 
   0   6  14      119.93      151.26     31.26 o 
   1   6  14       13.80      -12.78     19.48 o 
   2   6  14      142.63      152.74     35.13 o 
   3   6  14     1305.03     1202.81     63.15 o 
   4   6  14     1337.74     1261.74     50.80 o 
   5   6  14      120.57      160.92     31.52 o 
   6   6  14      275.01      240.05     37.01 o 
   7   6  14     2745.16     2668.47     67.93 o 
   8   6  14     4031.28     3876.34     80.16 o 
   9   6  14      694.64      683.17     46.98 o 
  10   6  14      515.38      666.55     47.18 o 
  11   6  14       37.16       57.92     35.92 o 
  12   6  14      530.72      648.04     49.70 o 
  13   6  14        4.34      -21.07     45.31 o 
  14   6  14        4.33      -43.55     43.55 o 
  15   6  14      151.05       91.01     50.39 o 
  16   6  14        0.01      -27.44     47.55 o 
  17   6  14       30.76      124.28     94.86 o 
  18   6  14      135.10      257.36     64.84 o 
  19   6  14        7.72       52.03     63.69 o 
  20   6  14      118.88      207.10     68.34 o 
  21   6  14       43.94      177.86     65.83 o 
  22   6  14       39.91      -30.15     66.76 o 
  23   6  14        8.22        9.35     80.30 o 
  24   6  14       59.00      201.46     76.27 o 
  25   6  14       42.90      274.47    114.12 o 
   1   7  14        1.15       66.11     29.04 o 
   2   7  14      701.27      855.26     43.16 o 
   3   7  14     1557.93     1515.97     62.65 o 
   4   7  14      102.65      140.30     31.61 o 
   5   7  14      135.76      220.12     33.82 o 
   6   7  14     3925.95     3854.46     81.70 o 
   7   7  14      266.49      417.32     42.65 o 
   8   7  14       23.16       25.42     35.04 o 
   9   7  14       91.07      187.53     39.95 o 
  10   7  14     2169.16     2110.41     72.28 o 
  11   7  14      388.18      531.76     49.46 o 
  12   7  14     1373.94     1036.63     65.42 o 
  13   7  14      131.60       71.46     58.08 o 
  14   7  14      506.28      478.27     64.12 o 
  15   7  14      652.83      667.18     68.74 o 
  16   7  14      102.63      180.68     58.00 o 
  17   7  14       14.01       31.48     57.99 o 
  18   7  14      175.51      201.31     68.97 o 
  19   7  14      105.50      114.98     64.63 o 
  20   7  14      100.66       17.79     70.78 o 
  21   7  14       13.66        8.99     63.44 o 
  22   7  14       78.49      129.02    107.11 o 
  23   7  14      700.07      797.61     93.21 o 
  24   7  14       91.16      177.28    241.47 o 
   0   8  14     7008.92     6268.38    165.99 o 
   1   8  14      116.54      262.24     45.12 o 
   2   8  14     2754.34     2405.10     97.61 o 
   3   8  14       95.25      144.74     36.49 o 
   4   8  14       31.82       56.00     32.47 o 
   5   8  14        1.71       41.25     32.89 o 
   6   8  14        8.60       55.83     34.93 o 
   7   8  14      515.53      453.99     43.53 o 
   8   8  14     1298.51     1088.79     54.94 o 
   9   8  14      737.21      758.13     58.83 o 
  10   8  14      365.33      319.45     56.23 o 
  11   8  14      430.78      297.33     57.31 o 
  12   8  14       38.17      -12.16     51.59 o 
  13   8  14       63.66      -42.77     48.40 o 
  14   8  14       78.67      161.05     55.32 o 
  15   8  14       36.85       19.29     52.06 o 
  16   8  14       26.97       52.15     58.42 o 
  17   8  14        1.91       78.68     75.29 o 
  18   8  14        0.09       74.54     65.46 o 
  19   8  14       24.38      134.12     94.76 o 
  20   8  14        0.05       -6.06     65.10 o 
  21   8  14        6.41      -60.54     60.54 o 
  22   8  14        1.52       93.01     68.28 o 
   1   9  14      310.85      215.12     47.73 o 
   2   9  14      434.11      317.97     50.25 o 
   3   9  14      883.31      766.11     60.72 o 
   4   9  14      256.25      333.41     52.67 o 
   5   9  14     1132.66     1408.96     65.71 o 
   6   9  14      229.51      310.83     45.67 o 
   7   9  14        5.59       17.96     36.60 o 
   8   9  14       28.34       36.15     39.91 o 
   9   9  14      294.12      384.89     56.60 o 
  10   9  14       41.70       75.00     53.81 o 
  11   9  14     1004.43      967.73     70.21 o 
  12   9  14        2.06        9.80     46.58 o 
  13   9  14      330.59      389.61     75.54 o 
  14   9  14      525.16      537.62     70.76 o 
  15   9  14       26.72      145.77     68.00 o 
  16   9  14      370.79      254.66     64.11 o 
  17   9  14      261.45      322.57     66.25 o 
  18   9  14        7.27       23.86     63.01 o 
  19   9  14       95.13      108.89     85.55 o 
  20   9  14        9.18       99.93     65.94 o 
   0  10  14     1104.80     1068.04     98.43 o 
   1  10  14      162.69      178.68     51.18 o 
   2  10  14     1790.63     1574.29     78.36 o 
   3  10  14      383.38      414.13     56.93 o 
   4  10  14      544.56      462.01     62.60 o 
   5  10  14      210.10      337.95     59.52 o 
   6  10  14       79.22      259.09     55.71 o 
   7  10  14        3.92      -31.50     57.43 o 
   8  10  14       81.10       63.16     49.36 o 
   9  10  14       20.09      113.55     52.43 o 
  10  10  14      132.46      157.45     75.08 o 
  11  10  14       22.03      -44.75     44.75 o 
  12  10  14      215.52      241.92     57.44 o 
  13  10  14       66.88       69.82     61.34 o 
  14  10  14        9.71      187.78     68.66 o 
  15  10  14       92.01      221.74     60.19 o 
  16  10  14       51.67       98.69     54.20 o 
  17  10  14        0.54       18.18     53.18 o 
  18  10  14        1.01        4.08     59.25 o 
  19  10  14        4.81      -14.59    171.14 o 
   1  11  14      912.56      807.56     74.40 o 
   2  11  14        4.87      -49.59     49.59 o 
   3  11  14      640.21      637.49     99.46 o 
   4  11  14        8.80      -12.98     62.42 o 
   5  11  14      216.02      125.38     63.43 o 
   6  11  14       66.94       21.45     61.44 o 
   7  11  14     2014.08     2244.59    180.97 o 
   8  11  14       29.97       -5.88     68.14 o 
   9  11  14     1323.07     1302.15    151.36 o 
  10  11  14       32.72       31.14     64.67 o 
  11  11  14      484.19      391.74     69.48 o 
  12  11  14       38.53       43.59     56.90 o 
  13  11  14      870.69      865.10     82.70 o 
  14  11  14      141.24      138.34     54.88 o 
  15  11  14     1307.72     1531.86     98.26 o 
  16  11  14      139.34      195.12     59.14 o 
  17  11  14       25.61       93.47     80.29 o 
   0  12  14       86.59      -83.24     83.24 o 
   1  12  14       38.56      -16.49     71.53 o 
   2  12  14       93.63       -7.84     71.68 o 
   3  12  14       42.06        0.09     64.32 o 
   4  12  14        7.29      -42.76     78.57 o 
   5  12  14       35.52       27.70     67.11 o 
   6  12  14       82.07       55.30    121.68 o 
   7  12  14       13.51      -30.85     96.06 o 
   8  12  14        8.26       -3.48    105.29 o 
   9  12  14        0.28      -39.05    124.32 o 
  10  12  14      103.73       72.35     71.17 o 
  11  12  14        1.78       63.79     69.05 o 
  12  12  14      191.63      194.69     76.15 o 
  13  12  14       20.00       33.60     87.60 o 
  14  12  14       14.05      176.93     95.65 o 
   1  13  14      741.51      715.24    135.15 o 
   2  13  14      186.02      225.24     88.07 o 
   3  13  14      455.85      273.07     93.73 o 
   4  13  14        0.14      -89.14     89.14 o 
   5  13  14      631.05      452.90     99.15 o 
   6  13  14      221.58      -46.21     81.74 o 
   7  13  14     1236.87     1164.73    211.30 o 
   8  13  14      119.35      171.40    160.61 o 
   9  13  14      901.86     1136.80    244.74 o 
  10  13  14       27.58      351.65    253.18 o 
   1   1  15     5073.35     5608.76     72.70 o 
   2   1  15     2466.18     2493.26     49.65 o 
   3   1  15    10020.85    10631.77    103.30 o 
   4   1  15     4487.34     4630.68     68.47 o 
   5   1  15     8373.71     8634.08     88.36 o 
   6   1  15       77.55       11.59     13.56 o 
   7   1  15     7163.68     7303.31     77.06 o 
   8   1  15     2853.68     3106.52     50.63 o 
   9   1  15       64.78      157.44     30.62 o 
  10   1  15      914.23      998.13     42.21 o 
  11   1  15     1317.79     1180.15     37.53 o 
  12   1  15      203.40      254.86     27.51 o 
  13   1  15       30.79      -12.01     25.46 o 
  14   1  15      205.62      175.99     32.14 o 
  15   1  15       16.20       20.00     33.55 o 
  16   1  15       21.56       19.63     36.26 o 
  17   1  15        2.63       66.69     41.37 o 
  18   1  15       10.70       81.87     47.99 o 
  19   1  15     1859.88     1732.39     84.51 o 
  20   1  15     2417.91     2216.30     94.95 o 
  21   1  15      177.70      110.78     60.82 o 
  22   1  15      441.76      366.65     70.51 o 
  23   1  15      831.29      651.21     82.51 o 
  24   1  15      156.06      201.96     70.77 o 
  25   1  15      473.84      510.10    146.21 o 
  26   1  15        5.92      -45.23     70.14 o 
  27   1  15        0.17      -41.74    101.78 o 
  28   1  15      121.97      -77.20    111.25 o 
   0   2  15     1900.69     2007.60     63.87 o 
   1   2  15       31.46       31.20     18.74 o 
   2   2  15     2052.14     1913.08     47.36 o 
   3   2  15      138.05      178.09     27.22 o 
   4   2  15      320.48      342.00     23.17 o 
   5   2  15     1678.56     1566.18     38.46 o 
   6   2  15      443.84      531.33     26.59 o 
   7   2  15      285.69      325.12     23.61 o 
   8   2  15      237.10      295.54     23.29 o 
   9   2  15     1408.33     1452.36     38.36 o 
  10   2  15     3091.57     3083.58     54.70 o 
  11   2  15      572.27      574.33     34.36 o 
  12   2  15      408.98      321.10     33.05 o 
  13   2  15      169.11      112.70     33.12 o 
  14   2  15       59.73       67.27     33.19 o 
  15   2  15      760.59      655.91     49.68 o 
  16   2  15      125.25      100.36     40.26 o 
  17   2  15     1386.04     1338.25     95.51 o 
  18   2  15     2150.85     2095.12     91.57 o 
  19   2  15      365.00      460.23     52.96 o 
  20   2  15      137.77      147.27     58.37 o 
  21   2  15      282.05      229.76     56.10 o 
  22   2  15        0.22        9.06     50.89 o 
  23   2  15       13.77       46.00     63.24 o 
  24   2  15        0.23      -11.60     62.42 o 
  25   2  15       35.69       60.19    100.25 o 
  26   2  15       23.49       75.40    104.18 o 
  27   2  15       11.80       -2.58    105.82 o 
   1   3  15        7.33       39.46     21.33 o 
   2   3  15     2523.94     2642.89     47.72 o 
   3   3  15     4269.96     3691.49     55.15 o 
   4   3  15     6135.68     6045.89     82.30 o 
   5   3  15    14096.21    13892.85    114.74 o 
   6   3  15        0.35      -15.49     15.49 o 
   7   3  15      718.81      713.46     30.39 o 
   8   3  15       98.27       50.54     22.57 o 
   9   3  15      702.77      849.84     58.85 o 
  10   3  15        0.34        1.94     25.01 o 
  11   3  15     2574.15     2676.57     64.50 o 
  12   3  15      183.36      172.38     34.80 o 
  13   3  15      340.32      435.40     39.28 o 
  14   3  15       27.72       39.04     31.31 o 
  15   3  15     1693.47     1845.68     88.86 o 
  16   3  15       15.05        8.20     38.01 o 
  17   3  15     1076.80     1075.78     63.53 o 
  18   3  15       40.23       43.30     41.54 o 
  19   3  15        5.01       55.63     42.80 o 
  20   3  15       19.90      -31.87     42.35 o 
  21   3  15      104.78      101.45     47.80 o 
  22   3  15       58.23       -3.77     68.33 o 
  23   3  15      214.81      251.65     81.24 o 
  24   3  15       66.39      261.10    109.45 o 
  25   3  15      381.72      459.68    147.90 o 
  26   3  15      143.86      145.75    119.20 o 
  27   3  15       75.13     -131.47    131.47 o 
   0   4  15    53884.88    57470.95    500.21 o 
   1   4  15     1015.92     1308.93     38.17 o 
   2   4  15     5250.40     5829.97     70.06 o 
   3   4  15       98.48       96.34     20.27 o 
   4   4  15     2091.10     1900.15     41.28 o 
   5   4  15      305.69      341.76     31.49 o 
   6   4  15       36.71      -25.37     25.37 o 
   7   4  15      223.67      250.54     41.71 o 
   8   4  15      484.39      497.06     37.08 o 
   9   4  15        1.76      -25.21     25.21 o 
  10   4  15       27.82       28.78     28.18 o 
  11   4  15      232.54      208.11     34.68 o 
  12   4  15     1205.38     1139.05     53.25 o 
  13   4  15      598.74      640.03     52.31 o 
  14   4  15      636.11      678.95     48.25 o 
  15   4  15      179.22      193.85     39.18 o 
  16   4  15     3631.35     3332.94     93.98 o 
  17   4  15        5.72       51.36     41.50 o 
  18   4  15       35.36      -15.33     40.03 o 
  19   4  15      173.18      149.80     47.09 o 
  20   4  15       44.30       77.11     51.26 o 
  21   4  15      953.30      867.96    138.86 o 
  22   4  15        3.57        4.91     58.08 o 
  23   4  15        0.37      -46.90     74.34 o 
  24   4  15       71.63      128.43     82.47 o 
  25   4  15      188.00      178.98     88.27 o 
  26   4  15      672.70      690.51    135.23 o 
   1   5  15     4023.50     3787.67     55.87 o 
   2   5  15      246.15      205.94     24.48 o 
   3   5  15    21883.98    21996.87    175.18 o 
   4   5  15      196.83      341.01     43.71 o 
   5   5  15     6169.91     6157.33     92.80 o 
   6   5  15      240.69      231.56     32.04 o 
   7   5  15     2629.98     2762.78     67.25 o 
   8   5  15      350.35      467.08     38.76 o 
   9   5  15    14005.16    13067.34    181.14 o 
  10   5  15       82.98      167.22     37.47 o 
  11   5  15     7891.96     7320.49    141.82 o 
  12   5  15     5656.98     5337.54     98.08 o 
  13   5  15     4533.86     4346.82     98.76 o 
  14   5  15      502.44      461.79     47.26 o 
  15   5  15     1399.49     1376.56     64.28 o 
  16   5  15       33.86      107.69     45.02 o 
  17   5  15      777.93      855.26     62.80 o 
  18   5  15      302.99      263.70     58.68 o 
  19   5  15      773.88      769.75     81.27 o 
  20   5  15      124.24      142.70     64.98 o 
  21   5  15      870.10      826.31     84.54 o 
  22   5  15      117.81      205.20     66.05 o 
  23   5  15      414.26      529.58     89.89 o 
  24   5  15        1.12       71.55     64.38 o 
  25   5  15     1035.91     1070.89    160.12 o 
  26   5  15       97.88      323.44    147.10 o 
   0   6  15       97.30       52.89     30.73 o 
   1   6  15       15.87       19.50     21.92 o 
   2   6  15     2060.60     2108.65     73.61 o 
   3   6  15        4.85      -21.87     24.54 o 
   4   6  15     1031.44      910.44     51.11 o 
   5   6  15      341.45      401.45     44.85 o 
   6   6  15     2351.87     2229.86     63.63 o 
   7   6  15        8.66       23.19     29.93 o 
   8   6  15     5485.79     5226.05     93.76 o 
   9   6  15      476.02      412.19     42.59 o 
  10   6  15      172.86      283.39     41.68 o 
  11   6  15      127.95       87.03     37.89 o 
  12   6  15      169.20      269.31     42.06 o 
  13   6  15     1793.35     1534.27     72.84 o 
  14   6  15      122.51       40.04     48.78 o 
  15   6  15       72.40       -1.69     49.81 o 
  16   6  15       30.74       42.13     49.99 o 
  17   6  15      719.38      718.10     80.38 o 
  18   6  15     1277.75     1439.41     98.33 o 
  19   6  15      784.78      889.15     87.52 o 
  20   6  15      276.47      343.83     71.72 o 
  21   6  15      472.10      603.00    118.90 o 
  22   6  15      425.61      378.70     76.24 o 
  23   6  15        0.07       87.80     76.69 o 
  24   6  15      561.26      713.11     90.52 o 
  25   6  15        6.91      241.38     92.93 o 
   1   7  15     3076.50     2880.56     79.33 o 
   2   7  15       12.02       10.50     27.38 o 
   3   7  15      806.95      708.28     42.49 o 
   4   7  15      298.65      284.05     35.18 o 
   5   7  15      535.30      549.74     41.66 o 
   6   7  15      483.33      461.28     43.45 o 
   7   7  15     2914.62     2610.20     71.62 o 
   8   7  15      446.57      476.70     45.36 o 
   9   7  15     3870.90     3745.02     86.20 o 
  10   7  15      288.91      311.80     44.05 o 
  11   7  15     1815.51     1860.94     71.16 o 
  12   7  15       84.94      -40.03     40.03 o 
  13   7  15      517.58      547.41     56.94 o 
  14   7  15      206.18      219.79     77.33 o 
  15   7  15     2360.00     2190.00    177.30 o 
  16   7  15       17.02       -3.68     50.04 o 
  17   7  15      829.24      914.78    102.69 o 
  18   7  15      719.81      773.82     84.17 o 
  19   7  15     1012.63     1162.70    113.99 o 
  20   7  15       25.78       39.56     65.03 o 
  21   7  15      535.07      699.78     89.14 o 
  22   7  15       37.98      168.76     69.47 o 
  23   7  15      442.77      606.92    116.26 o 
  24   7  15        2.13      134.17    128.81 o 
   0   8  15        2.68      146.67     60.98 o 
   1   8  15      234.79      296.77     47.71 o 
   2   8  15       81.16      104.59     41.99 o 
   3   8  15       15.58      -23.68     33.29 o 
   4   8  15      200.33      242.24     38.38 o 
   5   8  15      727.17      869.53     50.02 o 
   6   8  15     2429.62     2182.76     67.79 o 
   7   8  15      330.37      239.30     41.57 o 
   8   8  15      506.47      501.50     46.28 o 
   9   8  15       84.37      125.74     42.49 o 
  10   8  15      204.06      275.89     50.24 o 
  11   8  15       62.03       62.81     45.32 o 
  12   8  15       70.09      101.92     53.59 o 
  13   8  15        0.89      -27.77     51.77 o 
  14   8  15      757.18      858.17     76.05 o 
  15   8  15      135.08      140.32     57.65 o 
  16   8  15      625.89      703.85     72.83 o 
  17   8  15       20.14       49.33     55.46 o 
  18   8  15      152.39      183.18     96.47 o 
  19   8  15      177.44      148.19     70.02 o 
  20   8  15        1.26      -62.65     62.65 o 
  21   8  15        1.69      -65.76    119.94 o 
  22   8  15      113.59      100.72     69.69 o 
   1   9  15     6381.77     5817.75    124.35 o 
   2   9  15       90.81       61.44     44.86 o 
   3   9  15     2845.10     2709.21    101.66 o 
   4   9  15       37.44       80.04     45.52 o 
   5   9  15     4236.82     4253.62    106.64 o 
   6   9  15      289.45      226.10     44.86 o 
   7   9  15      899.69     1051.29     61.73 o 
   8   9  15       64.27       66.49     41.87 o 
   9   9  15      197.60      123.66     48.48 o 
  10   9  15      693.62      654.99     62.62 o 
  11   9  15      307.21      426.84     57.28 o 
  12   9  15      235.14      319.09     56.17 o 
  13   9  15     2305.21     1892.34    102.66 o 
  14   9  15      255.36      349.43     64.00 o 
  15   9  15     1442.33     1337.06     92.48 o 
  16   9  15      139.07      294.88     64.03 o 
  17   9  15     1419.96     1620.05    108.00 o 
  18   9  15        0.16      132.21     67.88 o 
  19   9  15      260.35      339.79     78.01 o 
  20   9  15       44.73      132.72     69.05 o 
   0  10  15       94.12       66.79     65.85 o 
   1  10  15       26.30       32.70     46.32 o 
   2  10  15       43.61       20.99     46.77 o 
   3  10  15       81.63      162.38     50.88 o 
   4  10  15     1323.54     1529.33    138.21 o 
   5  10  15      332.31      262.58     58.24 o 
   6  10  15      767.27      640.65     67.15 o 
   7  10  15        3.33      -47.86     55.24 o 
   8  10  15      601.93      782.52     71.27 o 
   9  10  15      254.44      450.94     63.86 o 
  10  10  15      350.32      364.87     58.49 o 
  11  10  15       29.15      134.57     50.26 o 
  12  10  15      727.13      893.78     72.10 o 
  13  10  15        0.11      118.63     55.02 o 
  14  10  15      448.28      485.31     67.10 o 
  15  10  15       83.40      111.54     98.72 o 
  16  10  15      326.93      420.10     65.32 o 
  17  10  15        0.71       57.52     56.08 o 
  18  10  15       40.98       34.79     55.76 o 
  19  10  15       68.17       48.64    170.53 o 
   1  11  15      531.55      535.32     68.93 o 
   2  11  15      102.07       83.19     55.33 o 
   3  11  15        4.80        2.67     52.89 o 
   4  11  15      139.87      125.94     55.65 o 
   5  11  15      352.87      325.30     72.45 o 
   6  11  15      109.20       79.87     65.62 o 
   7  11  15      127.44      144.33     67.46 o 
   8  11  15       53.56       30.17     63.59 o 
   9  11  15       75.88      198.31     73.34 o 
  10  11  15       98.30       53.09     87.36 o 
  11  11  15      296.25      465.10     68.79 o 
  12  11  15        4.20       18.37     75.68 o 
  13  11  15      706.30      762.54     79.68 o 
  14  11  15      254.15      359.79     65.49 o 
  15  11  15      176.56      330.50     94.06 o 
  16  11  15      136.80      333.81     81.26 o 
  17  11  15      116.26      106.32     98.21 o 
   0  12  15      308.26      226.38     99.79 o 
   1  12  15       10.94      -13.84     62.61 o 
   2  12  15        6.14      -38.91     72.68 o 
   3  12  15      215.59      189.23     72.63 o 
   4  12  15       10.47       81.28     69.59 o 
   5  12  15       44.57      -21.66     64.81 o 
   6  12  15       99.72      118.93     72.24 o 
   7  12  15        3.90       17.60     81.89 o 
   8  12  15      305.16      292.21     79.13 o 
   9  12  15       65.80      154.29     77.62 o 
  10  12  15       25.45       57.94    139.58 o 
  11  12  15       16.69       27.75     79.40 o 
  12  12  15       23.70      103.60     77.48 o 
  13  12  15       27.27      201.06    114.81 o 
   1  13  15      110.13      188.58    112.57 o 
   2  13  15       11.04       -8.58     81.31 o 
   3  13  15      107.16      121.67     86.32 o 
   4  13  15      237.57      150.92     89.71 o 
   5  13  15       30.27      -79.65     79.65 o 
   6  13  15        0.06      -66.15     79.46 o 
   7  13  15        0.24       91.14     73.58 o 
   8  13  15      138.43      154.46     86.46 o 
   9  13  15       17.19      248.07    113.51 o 
   0   0  16    17994.15    17646.78    294.82 o 
   1   0  16     2986.39     2415.07    115.25 o 
   2   0  16      614.92      531.35     48.88 o 
   3   0  16     7865.57     8251.75    129.58 o 
   4   0  16    21541.80    20423.72    229.08 o 
   5   0  16    23416.20    23385.43    215.15 o 
   6   0  16    16634.34    16670.48    168.54 o 
   7   0  16      118.87      144.23     27.87 o 
   8   0  16    41490.79    43498.72    347.67 o 
   9   0  16    20309.80    20071.44    231.68 o 
  10   0  16     2910.09     3123.72     83.23 o 
  11   0  16     2681.47     2582.92    123.99 o 
  12   0  16     2626.47     2259.48     75.79 o 
  13   0  16     3712.54     3742.28     95.84 o 
  14   0  16     1712.11     1537.48     77.28 o 
  15   0  16        7.83      -18.31     39.45 o 
  16   0  16     2295.91     2067.68    118.41 o 
  17   0  16     1605.25     1629.98    103.53 o 
  18   0  16      124.52      139.84    101.01 o 
  19   0  16     1600.67     1485.06    134.05 o 
  20   0  16      780.44      881.52    134.85 o 
  21   0  16       65.24      -73.25    120.35 o 
  22   0  16     2385.52     1988.75    156.49 o 
  23   0  16     1559.62     1227.13    140.78 o 
  24   0  16     3492.86     2612.50    268.22 o 
  25   0  16      268.77      242.00    113.09 o 
  26   0  16     1926.56     1847.34    170.91 o 
  27   0  16       58.64      140.27    108.82 o 
   1   1  16      314.45      271.67     24.47 o 
   2   1  16        2.59       23.72     19.18 o 
   3   1  16     9193.75     8840.22     95.03 o 
   4   1  16      104.88       92.97     22.44 o 
   5   1  16     6947.70     7164.25     81.67 o 
   6   1  16     4593.49     4549.25     53.02 o 
   7   1  16     1983.04     2079.11     54.73 o 
   8   1  16        2.55       -4.25     17.91 o 
   9   1  16       19.21       22.42     19.66 o 
  10   1  16      147.38      142.57     22.74 o 
  11   1  16      396.25      385.94     30.04 o 
  12   1  16      228.60      267.82     29.04 o 
  13   1  16      128.17      108.65     30.12 o 
  14   1  16        4.04      -25.41     25.41 o 
  15   1  16     1150.67     1197.17     59.38 o 
  16   1  16        0.54      -35.74     35.74 o 
  17   1  16      305.31      383.94     49.31 o 
  18   1  16       98.75      179.61     48.87 o 
  19   1  16        0.83        0.53     61.24 o 
  20   1  16      184.51      225.56     63.53 o 
  21   1  16      180.68      178.95     65.04 o 
  22   1  16     1043.11      962.00    115.34 o 
  23   1  16      287.78      187.13     72.23 o 
  24   1  16      380.91      360.51     78.12 o 
  25   1  16       73.07      145.48     73.21 o 
  26   1  16       58.87      -32.74     68.41 o 
  27   1  16      166.28      136.61     89.30 o 
   0   2  16     2001.59     2373.52     76.52 o 
   1   2  16    40447.69    39953.14    264.66 o 
   2   2  16    11594.59    11595.97    120.00 o 
   3   2  16     6977.80     7019.74     90.30 o 
   4   2  16    21191.23    19817.19    147.43 o 
   5   2  16      967.57     1065.89     34.71 o 
   6   2  16    13044.14    12697.30    110.11 o 
   7   2  16        9.24       -7.48     17.36 o 
   8   2  16     3626.37     3457.00     54.54 o 
   9   2  16      538.02      622.43     29.85 o 
  10   2  16    11963.57    11770.06    120.44 o 
  11   2  16     1037.25     1157.77     56.41 o 
  12   2  16     1573.74     1530.69     53.61 o 
  13   2  16        4.61      -29.33     29.33 o 
  14   2  16      917.50      871.47     53.90 o 
  15   2  16       85.25      -29.39     33.20 o 
  16   2  16     1847.74     1924.31     74.33 o 
  17   2  16      252.72      272.22     46.96 o 
  18   2  16     1618.21     1640.27     73.66 o 
  19   2  16       74.99      120.00     45.70 o 
  20   2  16      913.05      969.04     73.39 o 
  21   2  16      423.42      411.40     61.81 o 
  22   2  16      767.98     1074.92     80.26 o 
  23   2  16      771.09      694.69     83.69 o 
  24   2  16      884.62      782.64     95.41 o 
  25   2  16      364.45      241.94    113.43 o 
  26   2  16      835.93      814.06    140.22 o 
  27   2  16      371.21      157.39    129.91 o 
   1   3  16      175.86      151.67     26.04 o 
   2   3  16      175.59      152.69     23.51 o 
   3   3  16      533.60      701.57     31.26 o 
   4   3  16     1622.94     1863.59     49.51 o 
   5   3  16        8.68       -2.91     17.67 o 
   6   3  16      316.99      397.28     25.33 o 
   7   3  16       18.24      -16.61     16.61 o 
   8   3  16       21.99        1.53     24.48 o 
   9   3  16      585.67      536.28     37.52 o 
  10   3  16       15.16      -25.18     25.18 o 
  11   3  16     2247.50     2255.55     62.16 o 
  12   3  16       62.62       29.82     31.40 o 
  13   3  16      480.45      427.21     43.44 o 
  14   3  16      282.27      353.30     44.13 o 
  15   3  16     1711.80     1615.29     72.05 o 
  16   3  16      460.57      422.57     50.03 o 
  17   3  16        9.52       22.39     42.11 o 
  18   3  16        1.92       19.63     41.56 o 
  19   3  16      377.48      369.97     59.28 o 
  20   3  16       83.69       90.19     48.71 o 
  21   3  16       31.63       -0.58     44.80 o 
  22   3  16        1.34       -5.61     52.12 o 
  23   3  16       23.22       89.21     74.54 o 
  24   3  16        7.32       67.57     77.21 o 
  25   3  16       34.55      -97.00    109.28 o 
  26   3  16        3.96       32.42    101.65 o 
  27   3  16        3.42      125.83    145.41 o 
   0   4  16      829.54      888.99     52.11 o 
   1   4  16      483.31      647.03     31.20 o 
   2   4  16    14138.01    13470.59    116.29 o 
   3   4  16     2422.70     2590.21     57.67 o 
   4   4  16     1649.48     1565.46     54.42 o 
   5   4  16     1657.47     1667.29     52.89 o 
   6   4  16     1025.45     1066.14     49.79 o 
   7   4  16       21.30       28.73     27.97 o 
   8   4  16     3926.73     3752.34     76.01 o 
   9   4  16      271.18      285.27     34.64 o 
  10   4  16     1969.61     2137.90     62.06 o 
  11   4  16       34.59       25.66     30.53 o 
  12   4  16      451.36      579.20     44.75 o 
  13   4  16     2819.16     2780.30     79.12 o 
  14   4  16     2702.63     2515.29     73.14 o 
  15   4  16      746.91      742.61     57.57 o 
  16   4  16      811.24      888.50     62.01 o 
  17   4  16       17.61       48.27     41.97 o 
  18   4  16       97.98      112.70     46.88 o 
  19   4  16       15.31       72.32     44.86 o 
  20   4  16      837.34      920.65     68.97 o 
  21   4  16       87.63      117.34     96.51 o 
  22   4  16      879.25      833.70    125.80 o 
  23   4  16       59.31       59.49    110.15 o 
  24   4  16       84.54      168.84     87.62 o 
  25   4  16        5.62      152.93    117.75 o 
  26   4  16        1.25       52.88    183.29 o 
   1   5  16     1376.99     1373.57     40.97 o 
   2   5  16       74.42       96.94     22.57 o 
   3   5  16     2332.65     2351.16     60.66 o 
   4   5  16     1577.73     1491.38     52.73 o 
   5   5  16      155.76      108.76     29.35 o 
   6   5  16        6.76      -25.05     25.05 o 
   7   5  16      302.85      339.43     41.69 o 
   8   5  16      317.48      333.80     38.05 o 
   9   5  16      771.33      744.03     49.83 o 
  10   5  16      295.91      255.94     41.02 o 
  11   5  16      143.71      112.20     35.63 o 
  12   5  16        0.07       51.28     35.66 o 
  13   5  16      334.06      332.15     47.67 o 
  14   5  16       74.75       15.96     52.06 o 
  15   5  16       12.17       -0.35     38.12 o 
  16   5  16      161.02      144.67     47.43 o 
  17   5  16       95.41       81.33     46.86 o 
  18   5  16       29.88       22.03     48.20 o 
  19   5  16      430.77      467.52     74.02 o 
  20   5  16        1.41       13.10     54.66 o 
  21   5  16       60.46      150.62     95.28 o 
  22   5  16        0.14       -0.90     59.60 o 
  23   5  16       14.40       82.71     73.12 o 
  24   5  16       32.57       64.74     75.15 o 
  25   5  16        2.22       89.30     69.06 o 
  26   5  16        1.35      262.65    126.51 o 
   0   6  16      155.01      135.54     33.38 o 
   1   6  16      101.40       87.00     26.95 o 
   2   6  16        1.52       30.27     28.01 o 
   3   6  16      143.43      105.03     30.01 o 
   4   6  16      128.22      113.79     31.52 o 
   5   6  16     4109.82     4351.73     83.63 o 
   6   6  16      171.71      180.60     34.46 o 
   7   6  16      124.08       94.43     33.74 o 
   8   6  16      429.73      564.74     44.15 o 
   9   6  16        5.31       57.57     34.16 o 
  10   6  16       41.90       46.19     35.56 o 
  11   6  16       10.80       32.82     36.12 o 
  12   6  16     3519.50     3441.88     84.76 o 
  13   6  16       33.94      -33.00     51.43 o 
  14   6  16        9.45       26.49     53.08 o 
  15   6  16      191.18      188.68     94.32 o 
  16   6  16       71.21      157.80     55.08 o 
  17   6  16      370.77      305.15     69.35 o 
  18   6  16       12.22      107.59     66.13 o 
  19   6  16        7.76       57.29     60.20 o 
  20   6  16      224.11      235.71     71.07 o 
  21   6  16       21.31      -45.42     59.03 o 
  22   6  16       68.54       25.38    122.26 o 
  23   6  16      235.79      274.63     96.17 o 
  24   6  16       51.52      167.95    118.17 o 
  25   6  16      116.22      242.98    135.28 o 
   1   7  16      645.94      714.10     52.62 o 
   2   7  16      482.00      426.82     37.70 o 
   3   7  16      528.50      518.13     40.18 o 
   4   7  16      524.37      600.51     42.58 o 
   5   7  16      775.76      800.35     47.07 o 
   6   7  16        4.15       16.55     33.34 o 
   7   7  16        7.21       33.41     34.67 o 
   8   7  16      577.53      603.68     48.92 o 
   9   7  16      980.66     1088.56     58.83 o 
  10   7  16      159.16      150.51     41.50 o 
  11   7  16        0.64      -36.43     36.43 o 
  12   7  16        1.69      -37.85     37.85 o 
  13   7  16        6.11      -26.58     42.18 o 
  14   7  16       13.59       31.14     49.90 o 
  15   7  16      126.81       81.13     52.94 o 
  16   7  16       13.74        4.95     52.12 o 
  17   7  16       22.91       50.08     54.52 o 
  18   7  16        2.21      -25.51     71.56 o 
  19   7  16       79.89       24.30    102.99 o 
  20   7  16        3.47      -25.73     57.64 o 
  21   7  16       22.71      157.48    113.44 o 
  22   7  16       43.71        5.70     62.68 o 
  23   7  16        1.51       57.11    100.45 o 
  24   7  16        0.50       29.69    120.96 o 
   0   8  16      771.00      711.93    105.45 o 
   1   8  16        0.67       17.31     39.86 o 
   2   8  16     2043.13     2044.10     80.62 o 
   3   8  16     2369.00     2519.28     83.27 o 
   4   8  16     1526.24     1396.12     64.72 o 
   5   8  16      445.91      751.27     49.16 o 
   6   8  16     2533.82     2800.72     74.67 o 
   7   8  16      134.22      152.89     38.78 o 
   8   8  16       12.32        0.42     36.08 o 
   9   8  16      494.16      377.40     48.21 o 
  10   8  16       45.33       26.93     44.55 o 
  11   8  16      183.79      126.67     48.48 o 
  12   8  16      648.53      996.89     97.35 o 
  13   8  16       16.98       76.15     52.51 o 
  14   8  16      247.94      312.12     61.60 o 
  15   8  16      306.15      233.78     60.18 o 
  16   8  16        1.33       58.96     56.47 o 
  17   8  16      629.22      691.77     85.94 o 
  18   8  16       63.74       87.97    131.49 o 
  19   8  16      107.07      124.46     64.09 o 
  20   8  16        7.31       36.39     91.33 o 
  21   8  16       57.48      111.39     70.41 o 
  22   8  16      156.94      233.61    146.21 o 
   1   9  16      407.69      466.49     53.88 o 
   2   9  16      337.26      312.17     52.09 o 
   3   9  16       68.96      138.45     48.06 o 
   4   9  16        0.19       12.32     44.31 o 
   5   9  16      337.51      436.29     55.73 o 
   6   9  16      114.13      113.74     41.01 o 
   7   9  16      146.22      259.00     55.31 o 
   8   9  16        0.18       16.65     40.63 o 
   9   9  16      189.06      171.21     45.83 o 
  10   9  16        4.07      -41.59     41.59 o 
  11   9  16      256.18      229.70     55.23 o 
  12   9  16       10.88       19.74     54.33 o 
  13   9  16       64.84       80.16     57.29 o 
  14   9  16       33.67       -4.71     58.38 o 
  15   9  16       28.94       82.39     82.51 o 
  16   9  16       25.00       31.18     62.13 o 
  17   9  16      173.20      286.96     67.99 o 
  18   9  16        0.75       13.03     62.87 o 
  19   9  16       10.76      150.76     71.73 o 
  20   9  16        4.66       -5.55     72.05 o 
   0  10  16     3047.86     3127.46    139.08 o 
   1  10  16        8.20       13.98     47.39 o 
   2  10  16      831.75      831.44     67.07 o 
   3  10  16        0.84       11.76     46.44 o 
   4  10  16      398.38      369.29     62.62 o 
   5  10  16       43.67      -10.00     50.39 o 
   6  10  16      226.37      380.99     63.00 o 
   7  10  16        1.22       72.07     62.27 o 
   8  10  16      424.12      459.94     76.64 o 
   9  10  16       55.72       73.14     52.35 o 
  10  10  16      567.22      704.69     89.50 o 
  11  10  16        0.50      -37.39     54.52 o 
  12  10  16      631.83      677.88     67.86 o 
  13  10  16       25.74       -8.89     81.16 o 
  14  10  16      805.02      787.46     74.10 o 
  15  10  16       50.46      124.73     54.90 o 
  16  10  16      627.72      585.71    101.00 o 
  17  10  16      332.26      292.50     62.39 o 
  18  10  16        2.40      -30.10     62.33 o 
  19  10  16       44.23      180.13    177.92 o 
   1  11  16       88.53       46.74     58.34 o 
   2  11  16       92.47       52.10     53.18 o 
   3  11  16       99.33      169.95     59.18 o 
   4  11  16       16.36      -26.35     51.86 o 
   5  11  16      240.88      223.91     70.23 o 
   6  11  16        0.65      -58.85     58.85 o 
   7  11  16      104.92       62.21     66.63 o 
   8  11  16       35.11        1.86     66.22 o 
   9  11  16       10.35      -24.87    101.43 o 
  10  11  16       16.64       80.46    105.93 o 
  11  11  16       83.81      191.83     63.18 o 
  12  11  16        0.01       58.68     57.83 o 
  13  11  16       13.80       37.03     53.71 o 
  14  11  16       18.25       75.13     65.47 o 
  15  11  16       71.80      207.08     60.30 o 
  16  11  16       12.04       27.79     69.70 o 
   0  12  16      176.56      210.81     98.72 o 
   1  12  16      222.70      194.80     75.87 o 
   2  12  16      626.86      535.77    214.01 o 
   3  12  16      317.54      372.24     80.25 o 
   4  12  16      656.87      658.45     88.95 o 
   5  12  16       10.78      109.72     72.09 o 
   6  12  16     1489.22     1361.06    111.05 o 
   7  12  16        0.90       20.74     67.93 o 
   8  12  16      597.55      601.82     90.51 o 
   9  12  16      207.49      250.65     79.59 o 
  10  12  16      670.07      779.51     96.21 o 
  11  12  16       15.64       50.86     72.48 o 
  12  12  16      221.88      187.97     99.31 o 
  13  12  16       35.20        0.75    132.10 o 
   1  13  16      321.52      277.15     91.51 o 
   2  13  16        9.79       41.35     81.91 o 
   3  13  16      111.52       30.85     84.00 o 
   4  13  16        4.01       13.93    104.15 o 
   5  13  16       72.05      145.56     90.64 o 
   6  13  16        8.74      -19.11     93.51 o 
   7  13  16       77.98      181.15     91.33 o 
   8  13  16      107.49      136.92     88.84 o 
   1   1  17     2212.84     2224.61     50.87 o 
   2   1  17     2066.94     2315.81     56.81 o 
   3   1  17     4646.27     4959.02     71.85 o 
   4   1  17     7184.26     7045.41     86.78 o 
   5   1  17      165.18      221.53     23.69 o 
   6   1  17     1355.31     1351.93     33.63 o 
   7   1  17       34.76        8.56     18.43 o 
   8   1  17      466.53      485.45     31.44 o 
   9   1  17     2845.18     3031.76     54.85 o 
  10   1  17     1207.94     1295.96     43.57 o 
  11   1  17       43.56       54.22     27.72 o 
  12   1  17     2928.90     2889.98     67.86 o 
  13   1  17      314.03      380.23     38.08 o 
  14   1  17     1224.48     1214.05     58.74 o 
  15   1  17       36.14      -17.37     33.03 o 
  16   1  17      151.44      171.10     42.72 o 
  17   1  17        0.07      -37.75     49.90 o 
  18   1  17      592.22      518.96     61.54 o 
  19   1  17      162.00      234.04     53.97 o 
  20   1  17     2678.89     2380.54    113.09 o 
  21   1  17      792.31      898.13     86.86 o 
  22   1  17     1185.17     1027.16    135.38 o 
  23   1  17      215.20      245.43     85.08 o 
  24   1  17      226.84      152.52     96.33 o 
  25   1  17        1.14       89.67     73.71 o 
  26   1  17        7.52      -17.23     69.55 o 
  27   1  17       19.32      -37.16    135.56 o 
   0   2  17     1389.73     1306.27     60.48 o 
   1   2  17    10231.69    10206.59    106.58 o 
   2   2  17    24480.81    25315.10    205.13 o 
   3   2  17     1928.67     1728.08     62.27 o 
   4   2  17    12205.35    12376.50    110.46 o 
   5   2  17     1101.58     1218.67     40.27 o 
   6   2  17     3111.56     3104.83     52.81 o 
   7   2  17     1283.34     1121.92     36.31 o 
   8   2  17      653.30      792.65     32.22 o 
   9   2  17        4.16       32.49     20.44 o 
  10   2  17      530.71      688.79     36.72 o 
  11   2  17       77.17       76.47     29.80 o 
  12   2  17      219.80      319.53     52.34 o 
  13   2  17      202.96      189.73     37.89 o 
  14   2  17      112.07       21.06     34.06 o 
  15   2  17      162.30      147.90     41.22 o 
  16   2  17     1209.69     1215.64     65.71 o 
  17   2  17     1086.53     1125.67     65.05 o 
  18   2  17      553.67      678.60     58.06 o 
  19   2  17      175.68      240.43     50.17 o 
  20   2  17      484.59      467.37     62.97 o 
  21   2  17        7.08       -5.65     51.64 o 
  22   2  17      549.55      738.56     84.96 o 
  23   2  17      284.05      280.16     73.48 o 
  24   2  17      218.84      247.59     76.46 o 
  25   2  17       55.57       53.74     93.74 o 
  26   2  17      227.05       89.22    158.70 o 
  27   2  17      107.19      -59.55    144.40 o 
   1   3  17     1812.46     1912.13     48.41 o 
   2   3  17    11809.32    12123.07    117.96 o 
   3   3  17     1355.01     1407.44     40.91 o 
   4   3  17     2072.36     2090.30     65.85 o 
   5   3  17     3423.34     3371.25     55.22 o 
   6   3  17     2233.55     2250.92     46.30 o 
   7   3  17     2014.58     2024.45     51.12 o 
   8   3  17        0.10      -23.47     23.47 o 
   9   3  17        3.24      -24.10     24.48 o 
  10   3  17     1021.22     1077.25     48.89 o 
  11   3  17      398.76      501.23     39.45 o 
  12   3  17     1536.60     1550.91     64.15 o 
  13   3  17     1929.28     1862.60     69.43 o 
  14   3  17      805.17      711.16     53.90 o 
  15   3  17     2322.96     2296.23     88.07 o 
  16   3  17        0.82      -36.74     36.74 o 
  17   3  17        1.62      -38.10     38.10 o 
  18   3  17      193.38      261.17     50.13 o 
  19   3  17        9.55       35.21     54.64 o 
  20   3  17       35.25       36.71     47.31 o 
  21   3  17      133.07      143.65     51.07 o 
  22   3  17       28.52       18.07     48.17 o 
  23   3  17      184.63      215.43     59.26 o 
  24   3  17      298.77      277.43    107.42 o 
  25   3  17      347.55      415.13    254.97 o 
  26   3  17      120.60      -27.01     98.72 o 
   0   4  17     9682.64     9325.00    143.62 o 
   1   4  17    31088.99    30665.17    231.47 o 
   2   4  17       29.93      147.92     24.16 o 
   3   4  17       38.69       -1.77     23.78 o 
   4   4  17     3518.33     3186.43     64.25 o 
   5   4  17       41.97       33.83     25.65 o 
   6   4  17     2350.84     2059.57     57.34 o 
   7   4  17      381.12      421.48     39.05 o 
   8   4  17     4698.73     4906.38     86.61 o 
   9   4  17      442.36      466.96     38.49 o 
  10   4  17     7965.41     7916.20    113.78 o 
  11   4  17     3405.25     3291.06     76.96 o 
  12   4  17     5108.35     5013.58     94.20 o 
  13   4  17     1605.59     1669.07     69.72 o 
  14   4  17      394.13      380.39     45.50 o 
  15   4  17     1572.58     1510.36     73.45 o 
  16   4  17      116.71      118.85     45.22 o 
  17   4  17      275.74      202.09     47.63 o 
  18   4  17        5.27       42.74     44.89 o 
  19   4  17      231.96      184.90     50.57 o 
  20   4  17     1497.73     1546.52     81.25 o 
  21   4  17      154.64      108.39     54.92 o 
  22   4  17      780.94      745.16     82.52 o 
  23   4  17       68.09      138.33     94.33 o 
  24   4  17      714.08      979.89    157.16 o 
  25   4  17       63.03       -3.13     97.30 o 
  26   4  17      546.59      797.21    267.74 o 
   1   5  17        2.18        4.80     20.57 o 
   2   5  17     1418.92     1587.42     43.66 o 
   3   5  17     1503.24     1575.68     80.57 o 
   4   5  17       11.65      -16.63     27.27 o 
   5   5  17      327.85      338.44     35.25 o 
   6   5  17      169.31      161.84     31.69 o 
   7   5  17       13.53      -27.15     27.15 o 
   8   5  17       47.92       36.36     31.11 o 
   9   5  17      123.66      164.10     38.23 o 
  10   5  17      279.89      409.60     45.28 o 
  11   5  17      463.86      520.64     50.25 o 
  12   5  17      338.16      434.14     54.28 o 
  13   5  17      115.21      116.21     40.79 o 
  14   5  17     1526.97     1467.75     72.47 o 
  15   5  17      162.88      162.59     43.48 o 
  16   5  17        0.81      111.10     44.70 o 
  17   5  17       39.38       25.90     42.18 o 
  18   5  17      360.19      398.18     57.11 o 
  19   5  17       78.70       52.43     75.90 o 
  20   5  17        0.71      -58.72     58.72 o 
  21   5  17      194.96      194.04     67.50 o 
  22   5  17      276.26      297.25     76.33 o 
  23   5  17      136.20      211.99     74.97 o 
  24   5  17       32.57      162.72     69.26 o 
  25   5  17      208.19      547.26    125.86 o 
   0   6  17     5937.01     6095.72    108.92 o 
   1   6  17      703.68      776.48     41.36 o 
   2   6  17    11842.84    11312.91    134.62 o 
   3   6  17     1471.08     1481.59     56.33 o 
   4   6  17     2468.46     2230.81     65.34 o 
   5   6  17      476.23      479.02     42.00 o 
   6   6  17     3353.17     3183.38     75.25 o 
   7   6  17      862.90      871.72     63.49 o 
   8   6  17     3005.36     2715.84     73.27 o 
   9   6  17     4261.85     4066.06    128.73 o 
  10   6  17       10.55       12.22     36.79 o 
  11   6  17     1764.22     1893.80     70.68 o 
  12   6  17     5391.84     5030.07    110.12 o 
  13   6  17       43.09       69.26     45.35 o 
  14   6  17     3508.68     3504.47    134.80 o 
  15   6  17        6.01       15.11     49.66 o 
  16   6  17     1181.57     1230.02     81.27 o 
  17   6  17      911.05      767.35     84.31 o 
  18   6  17     2879.33     2901.52    126.53 o 
  19   6  17       10.70      -32.84     89.22 o 
  20   6  17      645.51      570.76     82.11 o 
  21   6  17      459.69      410.47    104.51 o 
  22   6  17       63.93       52.43     60.41 o 
  23   6  17      196.59      102.58    105.25 o 
  24   6  17      599.87      697.58    118.32 o 
   1   7  17     4085.33     3473.83     90.43 o 
   2   7  17     1295.08     1418.19     65.34 o 
   3   7  17     1743.04     1824.37     72.39 o 
   4   7  17     3289.92     3253.79     74.19 o 
   5   7  17      939.60      999.84     67.92 o 
   6   7  17      236.94      290.04     41.54 o 
   7   7  17     2639.46     3039.47     79.69 o 
   8   7  17     1836.48     1804.16     70.19 o 
   9   7  17      186.32      148.81     41.98 o 
  10   7  17      303.36      265.17     46.55 o 
  11   7  17      552.09      480.71     50.16 o 
  12   7  17      194.52      148.92     44.87 o 
  13   7  17      757.13      731.11     62.88 o 
  14   7  17      451.87      456.64     57.11 o 
  15   7  17      634.29      632.00     69.52 o 
  16   7  17       15.70      -31.48     48.89 o 
  17   7  17      252.94      158.32     60.75 o 
  18   7  17      405.85      303.99     69.56 o 
  19   7  17      142.99      140.19     68.29 o 
  20   7  17      313.90      359.63     78.01 o 
  21   7  17       28.47       23.90     63.25 o 
  22   7  17        4.66      -96.44    126.83 o 
  23   7  17      266.72      447.35    177.40 o 
   0   8  17     3024.23     2955.85    124.74 o 
   1   8  17       64.69       50.43     42.27 o 
   2   8  17     2702.70     2917.88     93.73 o 
   3   8  17     1280.20     1183.57     69.01 o 
   4   8  17     1554.75     1516.83     65.77 o 
   5   8  17      887.30      948.56     53.56 o 
   6   8  17     5774.45     5323.55     97.29 o 
   7   8  17      141.82       95.15     39.89 o 
   8   8  17      887.64      851.00     57.87 o 
   9   8  17       13.12       21.28     40.64 o 
  10   8  17     2605.75     2591.33     88.80 o 
  11   8  17      246.91      166.91     49.69 o 
  12   8  17     2628.29     2687.99     91.82 o 
  13   8  17      127.46       60.44     73.57 o 
  14   8  17     1695.87     1656.86     93.00 o 
  15   8  17        0.28      -10.79     50.17 o 
  16   8  17      634.99      725.47     75.04 o 
  17   8  17        0.79       58.21     66.25 o 
  18   8  17      582.06      680.74    145.47 o 
  19   8  17       16.45       67.93    106.63 o 
  20   8  17      288.66      358.61     80.53 o 
  21   8  17       25.18       63.09     92.59 o 
  22   8  17      276.34      433.89    159.04 o 
   1   9  17      216.48      241.19     51.47 o 
   2   9  17     1060.46      890.51     93.52 o 
   3   9  17       47.87      101.68     47.37 o 
   4   9  17      813.93      614.30     92.24 o 
   5   9  17       49.36      120.68     49.34 o 
   6   9  17      537.32      662.59     61.71 o 
   7   9  17        3.74      -33.08     39.25 o 
   8   9  17        7.24      -40.33     40.33 o 
   9   9  17       73.01       18.95     43.00 o 
  10   9  17        1.28      -27.25     45.02 o 
  11   9  17      470.88      471.41     59.70 o 
  12   9  17        3.85       29.70     54.86 o 
  13   9  17      992.23      761.85     77.02 o 
  14   9  17      113.37      112.78     61.33 o 
  15   9  17      337.70      376.37     68.04 o 
  16   9  17      133.16       97.48     61.89 o 
  17   9  17      102.86      231.25     71.59 o 
  18   9  17       24.59      180.96     64.76 o 
  19   9  17       52.72       74.06     66.49 o 
  20   9  17       56.43      -15.39    103.01 o 
   0  10  17     1289.69     1535.64    114.66 o 
   1  10  17        6.77       22.92     45.61 o 
   2  10  17      241.92      324.84     56.04 o 
   3  10  17       93.28        3.00     46.83 o 
   4  10  17     1296.48     1301.71     78.15 o 
   5  10  17       43.52       -1.35     50.08 o 
   6  10  17      525.58      688.79     71.81 o 
   7  10  17        7.55      -21.33     49.35 o 
   8  10  17      293.64      226.02     69.97 o 
   9  10  17      113.33       95.39     57.12 o 
  10  10  17      280.19      373.66     65.12 o 
  11  10  17        6.67      -51.10     51.10 o 
  12  10  17      882.20      839.39     97.89 o 
  13  10  17      139.68      203.06     58.87 o 
  14  10  17      497.16      488.93     65.58 o 
  15  10  17      103.39      129.56     59.68 o 
  16  10  17      146.97      132.01     55.58 o 
  17  10  17       15.47       99.44     62.88 o 
  18  10  17      247.10      116.21    106.74 o 
   1  11  17      477.82      590.57     66.14 o 
   2  11  17      277.68      273.58     65.45 o 
   3  11  17       83.13      100.73     64.14 o 
   4  11  17      125.11       -6.38     55.05 o 
   5  11  17      115.25       52.95     62.66 o 
   6  11  17       12.32      -42.71     61.43 o 
   7  11  17      221.51      214.31     74.17 o 
   8  11  17       39.74       39.89     76.99 o 
   9  11  17       64.01       46.07     69.12 o 
  10  11  17       68.43      115.88     71.18 o 
  11  11  17        7.25      -16.74     69.55 o 
  12  11  17       38.60       49.80     65.40 o 
  13  11  17       71.74      133.28     65.04 o 
  14  11  17      284.63      271.47     65.04 o 
  15  11  17      114.20      149.64     67.69 o 
  16  11  17       55.67       69.85     68.26 o 
   0  12  17        1.01       49.89    192.91 o 
   1  12  17       20.84      -57.13     61.94 o 
   2  12  17       95.18       12.57     60.51 o 
   3  12  17      545.53      588.45     88.23 o 
   4  12  17      125.04      152.84     73.64 o 
   5  12  17       20.39        7.10     69.15 o 
   6  12  17      563.75      818.57    137.60 o 
   7  12  17       72.04       80.85     72.72 o 
   8  12  17      241.23      469.64     87.44 o 
   9  12  17       27.18       22.09     90.52 o 
  10  12  17       40.37       69.09     94.37 o 
  11  12  17        5.99      -14.27    112.65 o 
  12  12  17       35.58      117.68    164.33 o 
   1  13  17        9.52       11.32     79.73 o 
   2  13  17      123.13       63.37     82.64 o 
   3  13  17       20.80      -76.33     76.33 o 
   4  13  17       15.51       34.40     84.32 o 
   5  13  17        3.72      -45.71    100.91 o 
   6  13  17       55.91      -20.24    105.97 o 
   7  13  17        9.73      -58.38    316.13 o 
   0   0  18    18881.49    20030.14    334.25 o 
   1   0  18       62.93        0.38     35.03 o 
   2   0  18     5952.81     6367.57    118.53 o 
   3   0  18      191.21      223.63     41.00 o 
   4   0  18     5850.41     5550.75    111.00 o 
   5   0  18      310.61      420.78     43.91 o 
   6   0  18     1552.50     1218.55     46.73 o 
   7   0  18      128.03       59.71     25.48 o 
   8   0  18        2.81       12.74     37.43 o 
   9   0  18        1.80       12.28     30.49 o 
  10   0  18      297.40      351.20     43.86 o 
  11   0  18       22.87       27.92     34.74 o 
  12   0  18     2534.09     2442.72     97.96 o 
  13   0  18     1037.98      981.63     61.99 o 
  14   0  18      284.24      192.68     45.53 o 
  15   0  18       27.96      -50.67     50.67 o 
  16   0  18     2427.73     2337.63    115.44 o 
  17   0  18      246.58      272.53     87.21 o 
  18   0  18      331.04      194.38    110.86 o 
  19   0  18      749.51      619.44    106.15 o 
  20   0  18      164.09       69.44    174.45 o 
  21   0  18        3.67       47.28     86.05 o 
  22   0  18     1362.49     1436.11    143.51 o 
  23   0  18      284.95      364.05    108.38 o 
  24   0  18     1621.32     1376.94    151.42 o 
  25   0  18       70.31       62.16     99.07 o 
  26   0  18      907.52      742.05    137.89 o 
  27   0  18      118.91       30.95    155.80 o 
   1   1  18     5803.27     5468.84     83.64 o 
   2   1  18     5237.50     5492.09    102.03 o 
   3   1  18    18131.47    18266.31    155.93 o 
   4   1  18     1079.82     1244.21     46.28 o 
   5   1  18    13472.26    13681.67    119.23 o 
   6   1  18      669.69      648.19     27.19 o 
   7   1  18     1737.41     1617.75     41.66 o 
   8   1  18      844.43      855.55     41.31 o 
   9   1  18    11958.47    11321.36    107.42 o 
  10   1  18      733.56      791.97     53.01 o 
  11   1  18     4982.57     4803.33     76.10 o 
  12   1  18      261.98      258.43     34.52 o 
  13   1  18      443.09      366.10     38.45 o 
  14   1  18       22.11      -36.82     36.82 o 
  15   1  18     1826.83     1955.85     74.98 o 
  16   1  18       62.60       62.10     39.89 o 
  17   1  18     2166.21     2150.52     90.96 o 
  18   1  18       52.16       54.11     48.96 o 
  19   1  18      656.59      730.18     67.44 o 
  20   1  18     1331.81     1375.94     96.50 o 
  21   1  18     1867.93     1783.02    158.75 o 
  22   1  18      323.64      408.15     80.41 o 
  23   1  18     1223.66     1160.31     99.07 o 
  24   1  18       67.96       28.90     66.21 o 
  25   1  18      858.77      625.91     94.76 o 
  26   1  18        3.56       78.19    114.95 o 
  27   1  18      640.63      522.88    108.80 o 
   0   2  18     1520.33     1918.50     70.43 o 
   1   2  18     1563.62     1685.83     47.75 o 
   2   2  18        7.51       79.91     24.72 o 
   3   2  18     1645.19     1437.16     71.58 o 
   4   2  18      350.67      359.18     26.37 o 
   5   2  18      498.94      510.23     30.39 o 
   6   2  18     1784.00     1790.80     44.53 o 
   7   2  18      519.86      464.21     28.38 o 
   8   2  18      358.17      406.77     30.22 o 
   9   2  18      121.21      121.71     25.93 o 
  10   2  18      860.93      959.82     42.10 o 
  11   2  18       14.28      -29.86     29.86 o 
  12   2  18       78.09       37.06     32.88 o 
  13   2  18       63.09       55.47     35.14 o 
  14   2  18      109.74       74.03     37.35 o 
  15   2  18       75.20       58.62     38.39 o 
  16   2  18     1060.53     1095.07     69.38 o 
  17   2  18       17.74       59.10     42.24 o 
  18   2  18       10.94      -40.25     40.25 o 
  19   2  18      536.03      572.05     89.38 o 
  20   2  18      202.62      264.88     57.80 o 
  21   2  18        3.99      -31.35     48.16 o 
  22   2  18        1.11       22.65     61.75 o 
  23   2  18      183.81      193.06     71.74 o 
  24   2  18        3.16      -63.75     63.75 o 
  25   2  18       47.86      -36.35     67.27 o 
  26   2  18       52.89      -38.51    191.80 o 
  27   2  18       59.75      113.12    147.91 o 
   1   3  18      434.08      367.93     30.98 o 
   2   3  18     3675.88     3451.63     63.01 o 
   3   3  18    10130.59     9548.07     98.02 o 
   4   3  18     1453.51     1406.03     47.92 o 
   5   3  18     2850.47     2925.58     53.39 o 
   6   3  18        2.78       10.79     19.85 o 
   7   3  18     7609.83     7861.84     97.34 o 
   8   3  18      675.54      773.81     42.25 o 
   9   3  18     3599.23     3578.32     73.98 o 
  10   3  18       26.26       54.40     29.24 o 
  11   3  18     6639.77     6452.26    101.98 o 
  12   3  18     1222.46     1119.81     56.78 o 
  13   3  18      556.27      467.53     47.95 o 
  14   3  18      673.86      605.06     53.82 o 
  15   3  18      384.83      532.62     54.07 o 
  16   3  18      355.03      282.07     50.49 o 
  17   3  18        4.74       43.74     42.64 o 
  18   3  18      133.34      205.10     48.37 o 
  19   3  18     1823.65     1887.76     82.93 o 
  20   3  18       11.51       26.87     47.65 o 
  21   3  18     1152.11     1389.70     91.36 o 
  22   3  18        0.14       -7.01     51.89 o 
  23   3  18     1060.72      930.68    134.29 o 
  24   3  18       68.12      -49.45     97.21 o 
  25   3  18      184.24      145.88    109.22 o 
  26   3  18        0.10      -32.34     98.09 o 
   0   4  18      484.00      589.39     62.71 o 
   1   4  18     1150.46     1444.14     43.45 o 
   2   4  18     9000.06     8827.63     94.33 o 
   3   4  18     1248.89     1189.07     49.88 o 
   4   4  18     2403.20     2419.15     61.48 o 
   5   4  18        3.34      -15.51     25.63 o 
   6   4  18      146.71      107.13     30.03 o 
   7   4  18      106.15      147.76     33.08 o 
   8   4  18     2804.23     2710.58     78.54 o 
   9   4  18       11.62       -0.54     29.15 o 
  10   4  18     1738.20     1747.71     61.76 o 
  11   4  18      102.09       55.91     34.10 o 
  12   4  18      391.10      352.11     42.70 o 
  13   4  18      220.87      265.16     46.03 o 
  14   4  18     1023.35     1131.62     66.99 o 
  15   4  18      287.36      171.54     47.91 o 
  16   4  18      351.25      305.45     50.93 o 
  17   4  18       64.13       95.43     46.51 o 
  18   4  18      831.88      936.16     83.28 o 
  19   4  18      173.47      107.18     48.24 o 
  20   4  18        4.87       92.49     49.31 o 
  21   4  18       26.21       78.74     48.52 o 
  22   4  18       32.31       66.76     69.85 o 
  23   4  18        2.29       87.77     90.27 o 
  24   4  18       29.34       47.82     78.66 o 
  25   4  18       99.21       80.49    181.36 o 
   1   5  18      817.49     1004.54     38.72 o 
   2   5  18       26.27       80.93     26.20 o 
   3   5  18     2728.53     2909.14     67.88 o 
   4   5  18      388.23      326.44     35.44 o 
   5   5  18       24.15       15.05     28.92 o 
   6   5  18       29.64      -14.30     30.58 o 
   7   5  18      505.62      570.50     42.81 o 
   8   5  18      450.16      464.74     41.88 o 
   9   5  18        4.30       80.71     33.13 o 
  10   5  18     5995.39     5692.28    110.65 o 
  11   5  18       10.00      -18.67     37.10 o 
  12   5  18      653.14      787.37     54.30 o 
  13   5  18     6687.49     6314.38    113.28 o 
  14   5  18      734.63      590.72     56.53 o 
  15   5  18     2160.32     2172.00     90.15 o 
  16   5  18     4855.21     4630.19    112.53 o 
  17   5  18      543.81      543.44     59.42 o 
  18   5  18        9.78       68.66     48.10 o 
  19   5  18        5.86       74.57     57.23 o 
  20   5  18       39.89       73.73     70.62 o 
  21   5  18       17.22      111.00     65.76 o 
  22   5  18       33.02      -57.74     57.74 o 
  23   5  18        2.16       20.48    105.42 o 
  24   5  18       29.92       58.87     70.13 o 
  25   5  18        2.96      290.03    128.56 o 
   0   6  18        6.62       70.77     49.95 o 
   1   6  18        0.96       22.58     27.19 o 
   2   6  18     1787.84     1951.54     58.07 o 
   3   6  18      352.16      306.60     47.37 o 
   4   6  18      845.70      857.64     49.20 o 
   5   6  18      976.78      951.29     50.88 o 
   6   6  18      794.03      711.88     47.48 o 
   7   6  18      284.77      283.92     40.76 o 
   8   6  18        6.66       13.90     34.38 o 
   9   6  18       82.13      156.91     40.05 o 
  10   6  18       41.44       10.42     37.04 o 
  11   6  18        4.78       -2.50     37.32 o 
  12   6  18       43.85       68.89     40.51 o 
  13   6  18      667.29      548.78     52.48 o 
  14   6  18       27.89      -31.90     42.45 o 
  15   6  18      431.38      494.22     64.94 o 
  16   6  18       30.67       -9.32     57.42 o 
  17   6  18       69.30      105.33     62.90 o 
  18   6  18      366.62      498.31     78.10 o 
  19   6  18      396.97      415.38     85.48 o 
  20   6  18        0.04       14.92     58.09 o 
  21   6  18       16.07      127.15     79.57 o 
  22   6  18       16.56      -77.93    153.47 o 
  23   6  18       43.35       53.18     67.81 o 
  24   6  18       17.51      185.79    139.49 o 
   1   7  18     1200.13     1399.81     67.95 o 
   2   7  18      629.11      553.45     53.24 o 
   3   7  18      148.16      131.51     34.46 o 
   4   7  18     3448.88     3700.99     78.79 o 
   5   7  18     1774.36     1710.31     66.22 o 
   6   7  18       77.34      124.03     39.99 o 
   7   7  18      672.33      783.01     53.07 o 
   8   7  18     3979.86     3867.79     90.98 o 
   9   7  18       57.71       12.45     38.30 o 
  10   7  18       40.53      -39.57     39.57 o 
  11   7  18       33.08       27.39     39.53 o 
  12   7  18      382.37      386.03     50.56 o 
  13   7  18      487.04      581.11     55.18 o 
  14   7  18        9.32        1.24     45.61 o 
  15   7  18      101.74      125.56     55.06 o 
  16   7  18       66.59       29.88     52.65 o 
  17   7  18       26.18       -2.70     59.44 o 
  18   7  18      123.44      172.79     80.85 o 
  19   7  18      121.23        4.46     59.85 o 
  20   7  18       63.21       34.44     66.46 o 
  21   7  18       25.82      -29.71     65.42 o 
  22   7  18        0.21       83.62     93.10 o 
  23   7  18       14.89       64.28    124.01 o 
   0   8  18      101.31       99.38     62.31 o 
   1   8  18      232.87      221.51     48.79 o 
   2   8  18        6.94      -38.60     39.49 o 
   3   8  18     1504.04     1325.59     75.28 o 
   4   8  18       40.57       96.98     43.96 o 
   5   8  18     2494.26     2372.24     99.30 o 
   6   8  18     2012.91     1954.65     69.64 o 
   7   8  18       57.32       47.24     38.32 o 
   8   8  18      805.68      627.03     54.43 o 
   9   8  18       71.69      140.51     47.22 o 
  10   8  18        8.11       23.38     41.54 o 
  11   8  18       10.66      -46.50     46.50 o 
  12   8  18       86.16      123.76     50.09 o 
  13   8  18       72.51       71.13     52.93 o 
  14   8  18      273.99      250.91     60.64 o 
  15   8  18       58.37       61.87     68.07 o 
  16   8  18      116.11      105.05     59.76 o 
  17   8  18      378.49      222.66     65.34 o 
  18   8  18      161.15      253.40    112.63 o 
  19   8  18       49.89        7.80     84.11 o 
  20   8  18       18.36       17.67    106.31 o 
  21   8  18        0.77       89.19     70.58 o 
   1   9  18      552.76      590.54     59.61 o 
   2   9  18      216.90      268.52     50.85 o 
   3   9  18     1248.24     1389.41     87.70 o 
   4   9  18       85.41       57.09     49.53 o 
   5   9  18      637.62      850.87     66.44 o 
   6   9  18      207.00      181.78     56.13 o 
   7   9  18       57.13       88.48     48.75 o 
   8   9  18        0.11      -50.74     50.74 o 
   9   9  18       79.56       98.69     45.06 o 
  10   9  18      517.68      516.71     62.45 o 
  11   9  18       44.34       -0.02     47.47 o 
  12   9  18      106.55       91.52     57.03 o 
  13   9  18      398.54      482.31     69.34 o 
  14   9  18      890.39      874.25     81.49 o 
  15   9  18       34.70       85.66     63.39 o 
  16   9  18      280.36      394.48     70.53 o 
  17   9  18      582.35      636.21     79.73 o 
  18   9  18       71.38       47.36     60.39 o 
  19   9  18       93.56      113.24     71.21 o 
   0  10  18     1335.65     1390.83    113.56 o 
   1  10  18      357.12      264.11     63.10 o 
   2  10  18      759.14      795.21     69.86 o 
   3  10  18       25.71      -21.83     47.77 o 
   4  10  18      492.26      542.36     62.14 o 
   5  10  18      219.57      116.83     55.50 o 
   6  10  18      157.66       43.14     54.15 o 
   7  10  18       56.06       26.33     52.63 o 
   8  10  18      297.44      307.02     72.95 o 
   9  10  18       38.68      162.60    116.59 o 
  10  10  18       18.77       43.26     54.46 o 
  11  10  18        7.41       -2.74     53.76 o 
  12  10  18       12.23       71.56     53.94 o 
  13  10  18       27.95       23.03     54.26 o 
  14  10  18        0.64       63.48     55.00 o 
  15  10  18      129.70       79.67     51.56 o 
  16  10  18       48.43       71.78     57.27 o 
  17  10  18       30.57      133.99     64.86 o 
  18  10  18       19.58       54.47     81.75 o 
   1  11  18      970.23      881.19     73.40 o 
   2  11  18       60.89      165.79     60.16 o 
   3  11  18      572.35      553.14     69.89 o 
   4  11  18       74.63       33.85     57.07 o 
   5  11  18      785.33      916.97     80.37 o 
   6  11  18      100.34       29.29     66.40 o 
   7  11  18      643.34      822.77    123.41 o 
   8  11  18      132.38      128.97     71.18 o 
   9  11  18      268.95      157.51    120.45 o 
  10  11  18        0.29      -29.96     97.19 o 
  11  11  18      194.25      209.82     76.33 o 
  12  11  18        0.05       16.35     65.09 o 
  13  11  18       96.61      133.56     64.43 o 
  14  11  18        5.00      146.36     63.67 o 
  15  11  18     1029.17     1026.19    115.55 o 
   0  12  18        0.79      -81.62     81.62 o 
   1  12  18        0.15      -60.58     60.58 o 
   2  12  18        8.62        9.01     61.91 o 
   3  12  18        9.57        3.18     69.52 o 
   4  12  18       66.66       77.54     73.23 o 
   5  12  18       23.05      -39.07     71.17 o 
   6  12  18      291.19      393.14     90.94 o 
   7  12  18       41.95      114.00    115.23 o 
   8  12  18      186.14      153.26     78.40 o 
   9  12  18       60.59      102.43     74.66 o 
  10  12  18      170.56      196.33    115.58 o 
  11  12  18       74.47      316.15    130.77 o 
  12  12  18        9.65      -32.49    139.52 o 
   1  13  18      528.78      549.51    105.85 o 
   2  13  18      175.49      -24.83     80.58 o 
   3  13  18      966.90     1068.64    148.73 o 
   4  13  18       39.45       -9.91    146.39 o 
   5  13  18      359.50      266.19    127.38 o 
   6  13  18        0.85      -14.22    149.25 o 
   1   1  19    10652.29    11780.25    130.26 o 
   2   1  19     5203.18     5439.14     87.47 o 
   3   1  19     1830.99     2339.59     54.54 o 
   4   1  19       19.62       30.70     22.44 o 
   5   1  19       93.44      148.54     22.32 o 
   6   1  19      618.83      667.67     34.60 o 
   7   1  19      150.03       95.72     21.33 o 
   8   1  19      134.32      180.70     24.14 o 
   9   1  19     1496.14     1733.69     49.76 o 
  10   1  19      140.53      120.95     27.63 o 
  11   1  19      418.22      367.15     32.81 o 
  12   1  19      121.28      155.73     35.86 o 
  13   1  19       32.83      -23.85     32.65 o 
  14   1  19       48.08       37.44     36.83 o 
  15   1  19       82.70       43.39     36.63 o 
  16   1  19        2.63      -18.71     43.00 o 
  17   1  19       16.76       29.54     46.52 o 
  18   1  19      612.88      729.55     67.29 o 
  19   1  19      897.22      846.58    135.46 o 
  20   1  19      561.54      549.19     75.76 o 
  21   1  19       16.22       98.31     62.69 o 
  22   1  19       40.97      144.35    123.65 o 
  23   1  19      379.30      379.45     78.95 o 
  24   1  19       23.64       80.91     69.99 o 
  25   1  19      227.40      181.40    134.07 o 
  26   1  19       35.61      -59.00     66.82 o 
  27   1  19      359.82      334.99     96.73 o 
   0   2  19        1.74      -24.01     31.67 o 
   1   2  19     1487.73     1510.86     47.73 o 
   2   2  19       46.21       35.40     25.06 o 
   3   2  19     1105.09     1136.96     47.96 o 
   4   2  19        0.42       18.91     20.81 o 
   5   2  19       24.67       21.84     20.48 o 
   6   2  19        5.52      -18.71     18.71 o 
   7   2  19       24.55      -19.55     19.55 o 
   8   2  19      116.01      125.04     23.45 o 
   9   2  19      178.49      257.61     30.67 o 
  10   2  19      305.76      406.48     36.01 o 
  11   2  19      996.71      985.04     78.12 o 
  12   2  19      923.46      917.45     54.91 o 
  13   2  19      418.26      473.29     46.41 o 
  14   2  19      739.08      634.69     75.34 o 
  15   2  19      937.49      842.54     58.80 o 
  16   2  19      135.21       64.22     40.77 o 
  17   2  19       27.05      -11.81     40.87 o 
  18   2  19        4.50       72.49     45.11 o 
  19   2  19      348.36      404.12     62.98 o 
  20   2  19       34.87      237.84     56.80 o 
  21   2  19        6.15       62.37     53.93 o 
  22   2  19        0.67       76.99     78.57 o 
  23   2  19        0.24       22.43     63.01 o 
  24   2  19       89.57       56.33     67.36 o 
  25   2  19       26.55      -71.04     75.72 o 
  26   2  19        0.91      -92.54     92.54 o 
   1   3  19    23214.93    21695.96    191.76 o 
   2   3  19    25337.37    25648.95    199.80 o 
   3   3  19     2045.78     2278.47     51.39 o 
   4   3  19        0.12       45.15     33.79 o 
   5   3  19     6317.02     6131.16     81.72 o 
   6   3  19      137.05      153.14     24.01 o 
   7   3  19      592.54      677.06     41.42 o 
   8   3  19      537.50      578.45     40.25 o 
   9   3  19      107.15       51.10     29.45 o 
  10   3  19        5.01        7.78     29.27 o 
  11   3  19     1280.07     1367.80     56.70 o 
  12   3  19      454.09      462.01     51.17 o 
  13   3  19       44.00       67.07     38.58 o 
  14   3  19      223.48      176.33     43.90 o 
  15   3  19      618.41      625.48     72.57 o 
  16   3  19       35.78       52.73     42.29 o 
  17   3  19     1894.92     1935.81     82.04 o 
  18   3  19       85.64       98.39     52.03 o 
  19   3  19      890.75     1032.88     70.15 o 
  20   3  19        9.65       28.64     47.11 o 
  21   3  19      619.16      683.16     73.15 o 
  22   3  19        5.18      -50.24     50.24 o 
  23   3  19      408.39      483.69     76.72 o 
  24   3  19       26.88      -97.55     97.55 o 
  25   3  19      141.73       91.62    111.71 o 
  26   3  19      323.61      502.45    187.04 o 
   0   4  19     2579.53     2711.31    112.75 o 
   1   4  19      138.28      149.76     34.82 o 
   2   4  19      454.98      563.69     39.50 o 
   3   4  19       38.04       54.83     24.75 o 
   4   4  19      739.51      816.28     44.12 o 
   5   4  19     1471.04     1654.40     71.77 o 
   6   4  19     3303.12     3170.23     71.48 o 
   7   4  19     2191.69     2249.73     67.36 o 
   8   4  19     1068.49      982.42     56.28 o 
   9   4  19      881.87      925.69     50.31 o 
  10   4  19      302.06      327.17     40.85 o 
  11   4  19       57.11       59.09     33.75 o 
  12   4  19       67.23       44.58     35.76 o 
  13   4  19     2461.76     2490.95     92.02 o 
  14   4  19     1819.62     1766.87    106.83 o 
  15   4  19       59.36       63.92     44.85 o 
  16   4  19        1.70      -32.36     41.92 o 
  17   4  19      127.97      197.95     50.11 o 
  18   4  19      791.62      826.78     67.41 o 
  19   4  19      456.06      365.80     57.35 o 
  20   4  19      744.11      733.95     78.59 o 
  21   4  19        0.53        5.36     49.04 o 
  22   4  19      614.66      619.39     83.94 o 
  23   4  19        0.10       75.15     98.58 o 
  24   4  19        0.91       49.71    151.28 o 
  25   4  19        1.46       21.61    172.48 o 
   1   5  19     9564.47     9634.57    102.43 o 
   2   5  19      160.80      219.79     33.04 o 
   3   5  19     7996.02     8040.17    112.35 o 
   4   5  19      601.45      610.47     42.26 o 
   5   5  19     1277.23     1253.88     53.61 o 
   6   5  19       28.53       46.69     31.29 o 
   7   5  19     7456.15     7229.68    122.82 o 
   8   5  19      475.30      505.37     44.12 o 
   9   5  19     8334.88     7971.39    119.54 o 
  10   5  19      248.50      266.88     43.68 o 
  11   5  19     1202.41     1121.17     63.20 o 
  12   5  19      971.45      998.84     59.18 o 
  13   5  19     4631.84     4534.51     98.74 o 
  14   5  19      278.06      349.36     57.37 o 
  15   5  19      100.62       77.93     55.78 o 
  16   5  19       53.44      109.49     49.51 o 
  17   5  19     1016.59      912.31     73.26 o 
  18   5  19       90.82       84.16     49.46 o 
  19   5  19     1935.17     1936.25     99.77 o 
  20   5  19       26.22       36.21     59.00 o 
  21   5  19      762.35      803.94    170.20 o 
  22   5  19      630.20      676.19     87.58 o 
  23   5  19      458.46      346.17     78.05 o 
  24   5  19      132.56      129.50     99.11 o 
  25   5  19      743.12     1143.90    211.07 o 
   0   6  19     2284.13     2098.42    104.19 o 
   1   6  19       20.84       21.38     28.55 o 
   2   6  19     2236.40     2219.63     62.56 o 
   3   6  19       37.02       12.33     31.08 o 
   4   6  19      308.93      169.14     36.11 o 
   5   6  19        4.13      -31.64     31.64 o 
   6   6  19      274.67      250.98     40.55 o 
   7   6  19      364.48      166.78     38.47 o 
   8   6  19      654.63      419.03     46.02 o 
   9   6  19      120.97      153.58     40.12 o 
  10   6  19     1021.12      995.92     61.56 o 
  11   6  19       75.73        1.37     38.13 o 
  12   6  19     2404.72     2603.99     81.52 o 
  13   6  19       44.57       44.53     40.92 o 
  14   6  19      884.32      866.09     66.07 o 
  15   6  19      131.28      125.44     61.44 o 
  16   6  19      147.49      224.88     60.33 o 
  17   6  19       39.67       50.49     62.05 o 
  18   6  19      802.42      930.98     91.49 o 
  19   6  19      231.35      267.77     69.02 o 
  20   6  19      144.47      173.67     75.60 o 
  21   6  19      349.20      421.64     79.58 o 
  22   6  19       28.58        9.92     63.30 o 
  23   6  19       64.80      -20.24     61.88 o 
  24   6  19       35.77       64.43    197.97 o 
   1   7  19     1544.64     1403.26     76.29 o 
   2   7  19      234.27      340.46     48.77 o 
   3   7  19      517.67      526.61     47.52 o 
   4   7  19     2113.22     2155.78     67.49 o 
   5   7  19       85.06       80.88     37.56 o 
   6   7  19      233.25      254.06     42.53 o 
   7   7  19     5527.71     5536.60    106.43 o 
   8   7  19       81.47      120.56     40.55 o 
   9   7  19     2766.09     2715.48     80.79 o 
  10   7  19       97.15       15.26     41.47 o 
  11   7  19     2910.49     2838.50     83.45 o 
  12   7  19       53.73       30.30     42.32 o 
  13   7  19     2434.56     2473.89     86.09 o 
  14   7  19      197.43       96.77     49.95 o 
  15   7  19     1042.15      869.13     69.23 o 
  16   7  19      154.28      249.43     70.40 o 
  17   7  19      442.35      424.68     82.24 o 
  18   7  19        1.41      -39.44    111.37 o 
  19   7  19      816.39      900.27    103.86 o 
  20   7  19       13.67       86.85     99.35 o 
  21   7  19      147.16      281.41     77.37 o 
  22   7  19      112.32      162.93     71.13 o 
  23   7  19      333.60      273.71    154.57 o 
   0   8  19      882.09     1020.47     93.96 o 
   1   8  19        4.95        1.77     42.75 o 
   2   8  19      328.57      288.96     51.61 o 
   3   8  19       17.13       55.02     44.62 o 
   4   8  19       56.63       51.81     44.98 o 
   5   8  19      230.00      273.37     44.43 o 
   6   8  19      548.96      604.65     49.83 o 
   7   8  19      694.17      631.81     50.59 o 
   8   8  19      210.95      170.37     48.92 o 
   9   8  19      441.20      382.91     49.81 o 
  10   8  19      152.32      148.09     45.92 o 
  11   8  19       36.28      106.09     49.02 o 
  12   8  19      269.40      225.56     53.43 o 
  13   8  19       18.28      -69.06     74.67 o 
  14   8  19      264.20      172.97     59.25 o 
  15   8  19      182.44      143.43     59.25 o 
  16   8  19        8.31       19.52     63.39 o 
  17   8  19       10.16      132.74     69.96 o 
  18   8  19      101.07      162.12     69.81 o 
  19   8  19       91.87      113.10     76.61 o 
  20   8  19      118.73      257.08     84.21 o 
  21   8  19       18.51        0.50    129.32 o 
   1   9  19     1897.44     1716.98     81.74 o 
   2   9  19      276.50      305.71     54.62 o 
   3   9  19      917.15     1123.48     78.34 o 
   4   9  19      238.22      221.13     54.15 o 
   5   9  19     6092.31     5974.81    130.23 o 
   6   9  19      115.68       34.95     48.35 o 
   7   9  19     1978.29     1988.12     92.00 o 
   8   9  19       20.88      -37.78     37.78 o 
   9   9  19      601.80      510.76     55.01 o 
  10   9  19       19.26       57.12     44.42 o 
  11   9  19      691.09      670.21     74.32 o 
  12   9  19        1.98      -52.20     52.20 o 
  13   9  19      275.64      257.16     91.93 o 
  14   9  19        0.46        7.57     79.70 o 
  15   9  19      346.66      348.38     84.50 o 
  16   9  19      354.13      313.54     72.08 o 
  17   9  19      379.83      631.62     90.86 o 
  18   9  19       11.00       40.79     65.80 o 
  19   9  19      545.01      381.97     99.30 o 
   0  10  19       16.05        9.92     65.34 o 
   1  10  19       13.34      -37.19     46.36 o 
   2  10  19      154.47      125.09     53.26 o 
   3  10  19      101.61       71.53     49.68 o 
   4  10  19      654.20      734.26     76.75 o 
   5  10  19      137.92       26.80     50.88 o 
   6  10  19      200.21      164.43     58.73 o 
   7  10  19      174.27       41.64     55.19 o 
   8  10  19       60.54       70.14     80.27 o 
   9  10  19       60.27       53.59     72.51 o 
  10  10  19      220.22      191.43     59.91 o 
  11  10  19      241.87      305.91     78.78 o 
  12  10  19       49.99       87.62     59.57 o 
  13  10  19       47.55       70.38     56.24 o 
  14  10  19       98.22      124.24     58.15 o 
  15  10  19        2.47       26.93     55.36 o 
  16  10  19       58.13      143.02     59.89 o 
  17  10  19       33.66      120.43    113.58 o 
   1  11  19      121.58      139.20     55.34 o 
   2  11  19       21.44       60.23     53.23 o 
   3  11  19      123.90      196.08     62.93 o 
   4  11  19       25.45        1.00     56.58 o 
   5  11  19      144.89      137.23     61.15 o 
   6  11  19       28.84        3.03     64.83 o 
   7  11  19      620.74      663.59     89.30 o 
   8  11  19      382.57      449.04     85.56 o 
   9  11  19      616.45      566.93     87.99 o 
  10  11  19       50.56       -3.01     71.11 o 
  11  11  19      163.81       34.47     73.96 o 
  12  11  19      133.46      130.82     74.14 o 
  13  11  19      671.43      750.96     84.03 o 
  14  11  19      113.30      122.84     73.25 o 
  15  11  19       81.80      412.83     94.80 o 
   0  12  19      106.42      163.18    154.66 o 
   1  12  19        2.39      -63.26     63.26 o 
   2  12  19       35.39       89.91     62.98 o 
   3  12  19       92.28       59.53     72.42 o 
   4  12  19        0.29      -11.11     69.28 o 
   5  12  19        5.91       11.73     70.30 o 
   6  12  19        0.17      -18.43     70.81 o 
   7  12  19       54.85       12.21     82.71 o 
   8  12  19        6.83      -68.43     68.43 o 
   9  12  19        5.10       48.04     70.80 o 
  10  12  19      212.53      156.76    107.17 o 
  11  12  19        0.71      124.30    129.62 o 
   1  13  19        1.52     -110.52    149.86 o 
   2  13  19        1.78      -62.58    145.30 o 
   3  13  19        0.23     -132.84    132.84 o 
   4  13  19      159.31     -143.93    143.93 o 
   5  13  19        3.18     -129.69    188.07 o 
   0   0  20    32573.96    33480.63    494.66 o 
   1   0  20       14.89       50.60     44.71 o 
   2   0  20     5194.58     5489.32    116.56 o 
   3   0  20     3554.65     3603.54     94.98 o 
   4   0  20     3683.61     3542.31     95.03 o 
   5   0  20     8233.52     8147.19    142.30 o 
   6   0  20     6567.31     5894.63     97.76 o 
   7   0  20     3151.48     3084.10     90.14 o 
   8   0  20     7052.27     6933.17    200.17 o 
   9   0  20     1246.17     1204.05     77.02 o 
  10   0  20     2718.53     2884.96     88.90 o 
  11   0  20      569.05      593.35     52.83 o 
  12   0  20      934.75      955.62     63.07 o 
  13   0  20     2065.81     1784.94    105.33 o 
  14   0  20       40.02      -47.80     48.43 o 
  15   0  20     1589.49     1675.21    104.79 o 
  16   0  20      400.61      422.96     93.13 o 
  17   0  20      239.53      192.88     83.92 o 
  18   0  20     1512.73     1679.16    141.63 o 
  19   0  20     2597.93     2506.37    169.92 o 
  20   0  20      483.95      515.52    171.72 o 
  21   0  20      813.41      621.96    168.25 o 
  22   0  20      600.14      629.44    121.62 o 
  23   0  20        4.42      -11.29     92.75 o 
  24   0  20      760.13      800.93    129.34 o 
  25   0  20        9.65       49.28    101.89 o 
  26   0  20     1166.71      686.68    135.02 o 
   1   1  20    10259.22     9923.82    158.43 o 
   2   1  20       12.39      126.68     28.86 o 
   3   1  20     4299.16     4222.67     72.31 o 
   4   1  20      566.84      520.14     33.93 o 
   5   1  20       47.71       32.97     21.30 o 
   6   1  20     1722.45     1699.25     49.81 o 
   7   1  20      357.41      312.85     26.77 o 
   8   1  20       67.93       27.57     24.40 o 
   9   1  20     7750.69     7421.71     97.18 o 
  10   1  20      406.86      452.42     36.81 o 
  11   1  20     1413.04     1371.46     55.44 o 
  12   1  20       93.40       96.04     33.47 o 
  13   1  20      283.36      232.94     40.17 o 
  14   1  20      141.00      143.32     39.47 o 
  15   1  20       89.23      169.56     43.29 o 
  16   1  20      252.66      261.33     53.95 o 
  17   1  20       44.81      110.08     49.91 o 
  18   1  20      601.70      589.04     65.11 o 
  19   1  20      126.85      154.67     61.75 o 
  20   1  20      598.66      701.35     81.91 o 
  21   1  20     1072.78     1056.01     92.45 o 
  22   1  20       41.31      -27.57     62.30 o 
  23   1  20      340.77      323.81     77.30 o 
  24   1  20      174.63      151.92    101.05 o 
  25   1  20      301.54      165.50     91.02 o 
  26   1  20       31.99       74.34     76.05 o 
   0   2  20     9623.48     9830.88    158.76 o 
   1   2  20     1000.61     1236.77     46.91 o 
   2   2  20     2927.97     3087.79     67.69 o 
   3   2  20       61.92      125.27     31.09 o 
   4   2  20     6448.46     6117.10     83.94 o 
   5   2  20      592.86      600.36     39.29 o 
   6   2  20     5022.56     4883.21     70.55 o 
   7   2  20      696.64      759.72     34.87 o 
   8   2  20     2020.04     1946.93     71.32 o 
   9   2  20      682.43      781.60     40.54 o 
  10   2  20    10919.54    11186.47    151.98 o 
  11   2  20       32.84       41.31     36.47 o 
  12   2  20     2966.40     2811.44     79.45 o 
  13   2  20      548.85      584.34     50.62 o 
  14   2  20     2194.42     1970.01     76.33 o 
  15   2  20      726.33      723.65     58.32 o 
  16   2  20     2398.47     2264.44     81.53 o 
  17   2  20      694.07      756.31     60.22 o 
  18   2  20     2780.11     2451.70    122.12 o 
  19   2  20     1677.46     1588.69     89.76 o 
  20   2  20     2534.33     2685.04    122.25 o 
  21   2  20      352.86      258.63     71.12 o 
  22   2  20      620.21      602.35     82.51 o 
  23   2  20       97.22      -61.47     61.47 o 
  24   2  20      236.81      167.13     73.63 o 
  25   2  20       31.96      -66.72     66.72 o 
  26   2  20       31.96       65.20    106.60 o 
   1   3  20       10.72       62.21     27.91 o 
   2   3  20      268.05      360.58     34.54 o 
   3   3  20      291.40      366.86     35.08 o 
   4   3  20     6461.82     6324.89     96.08 o 
   5   3  20        2.91       40.32     23.35 o 
   6   3  20       11.53      -22.98     22.98 o 
   7   3  20      502.12      525.23     39.73 o 
   8   3  20      523.55      500.96     39.84 o 
   9   3  20     1086.03     1287.45     54.76 o 
  10   3  20      846.63      916.56     49.66 o 
  11   3  20      574.24      560.60     50.24 o 
  12   3  20      514.85      471.19     53.80 o 
  13   3  20      278.13      198.26     48.39 o 
  14   3  20      508.01      600.37     55.62 o 
  15   3  20       71.30       67.82     43.27 o 
  16   3  20      844.25      735.57     60.15 o 
  17   3  20      222.52      258.78     66.38 o 
  18   3  20      179.58      242.16     51.84 o 
  19   3  20      180.35      258.62     53.31 o 
  20   3  20      130.96      202.54     58.08 o 
  21   3  20        5.61       63.89     62.72 o 
  22   3  20        7.14       12.52     59.59 o 
  23   3  20      298.61      153.04     71.62 o 
  24   3  20      274.25      166.62     86.83 o 
  25   3  20       36.10      -83.95     96.58 o 
   0   4  20     5337.09     5462.33    115.32 o 
   1   4  20     2468.38     2665.20     59.18 o 
   2   4  20     6138.28     5916.79     83.26 o 
   3   4  20      118.55      234.79     29.89 o 
   4   4  20      954.07      963.78     49.54 o 
   5   4  20       48.23       19.42     29.07 o 
   6   4  20       39.34       75.97     30.05 o 
   7   4  20        0.47       47.32     32.69 o 
   8   4  20     2962.08     3029.95     95.53 o 
   9   4  20       71.79       71.95     33.58 o 
  10   4  20       14.70       29.21     32.99 o 
  11   4  20      221.30      195.38     39.78 o 
  12   4  20        6.73       -7.26     35.66 o 
  13   4  20     1778.91     1788.09     85.48 o 
  14   4  20     4440.40     4468.70    118.99 o 
  15   4  20     1389.89     1491.66     75.98 o 
  16   4  20     1090.64     1125.34     72.34 o 
  17   4  20       84.49       89.41     47.57 o 
  18   4  20       12.04       91.60     64.09 o 
  19   4  20       85.23       92.78     50.77 o 
  20   4  20       69.74      177.76     59.66 o 
  21   4  20       62.80       36.93     51.14 o 
  22   4  20      331.00      446.15    110.62 o 
  23   4  20       37.64      -50.36    128.56 o 
  24   4  20       85.49       46.21     92.20 o 
  25   4  20       60.81      242.48    120.42 o 
   1   5  20       10.11       39.24     23.99 o 
   2   5  20      129.14      159.69     32.55 o 
   3   5  20       78.68      113.01     32.11 o 
   4   5  20     2574.87     2429.53     75.42 o 
   5   5  20       93.86      127.27     33.79 o 
   6   5  20     1844.15     1797.76     68.19 o 
   7   5  20      309.31      312.02     39.65 o 
   8   5  20      259.28      188.50     37.43 o 
   9   5  20      805.75      817.07     52.33 o 
  10   5  20     1198.44     1213.55     72.21 o 
  11   5  20     1509.39     1506.10     73.05 o 
  12   5  20      635.95      681.07     53.93 o 
  13   5  20       59.30       69.13     41.49 o 
  14   5  20        5.32      -22.42     47.93 o 
  15   5  20      151.96      139.26     48.58 o 
  16   5  20       16.59      -27.42     44.21 o 
  17   5  20       20.61       27.58     48.05 o 
  18   5  20      101.01       75.04     50.27 o 
  19   5  20       20.03       56.60     51.10 o 
  20   5  20        0.23       27.74     54.38 o 
  21   5  20        2.12       61.54     67.94 o 
  22   5  20        2.16       53.42     88.07 o 
  23   5  20       59.63       41.70     99.88 o 
  24   5  20        5.34        3.59     84.96 o 
   0   6  20      267.79      171.81     58.36 o 
   1   6  20       86.81      110.45     31.88 o 
   2   6  20        8.87       -0.66     29.50 o 
   3   6  20      132.40       70.69     34.89 o 
   4   6  20      799.39      754.02     49.81 o 
   5   6  20     1048.52     1065.97     55.14 o 
   6   6  20      154.20      170.00     37.64 o 
   7   6  20       53.41      105.80     38.27 o 
   8   6  20       79.03      118.18     39.50 o 
   9   6  20       69.55      130.23     39.93 o 
  10   6  20      537.64      609.61     53.65 o 
  11   6  20       10.05        5.69     40.34 o 
  12   6  20      848.53      909.55     60.17 o 
  13   6  20       79.38       92.46     43.72 o 
  14   6  20      743.30      868.65     70.07 o 
  15   6  20        0.02      -63.37    102.78 o 
  16   6  20      349.25      328.52     62.12 o 
  17   6  20       12.33      -41.31     63.51 o 
  18   6  20       93.91      157.69     65.31 o 
  19   6  20      915.31     1059.04    118.76 o 
  20   6  20      176.08      221.99     69.84 o 
  21   6  20        0.02       88.58     70.44 o 
  22   6  20       20.73       70.68     71.51 o 
  23   6  20        0.89       51.35     86.52 o 
   1   7  20      515.16      578.33     54.76 o 
   2   7  20      235.55      224.34     74.58 o 
   3   7  20      254.69      169.25     45.69 o 
   4   7  20        0.90      -26.06     32.56 o 
   5   7  20      520.34      443.50     48.41 o 
   6   7  20     1397.96     1227.39     62.45 o 
   7   7  20      329.01      415.07     49.16 o 
   8   7  20      391.28      389.60     50.46 o 
   9   7  20      104.96      143.29     44.90 o 
  10   7  20       50.09       32.71     41.00 o 
  11   7  20       39.13       16.68     40.74 o 
  12   7  20      138.57       66.38     44.05 o 
  13   7  20      268.62      275.89     50.84 o 
  14   7  20        0.58       38.45     46.16 o 
  15   7  20        2.10      -30.57     46.44 o 
  16   7  20       11.94       24.03     60.23 o 
  17   7  20        2.64       -2.23     63.52 o 
  18   7  20       34.16      126.70    104.36 o 
  19   7  20        0.21      -24.46     60.85 o 
  20   7  20       22.90      -77.23     77.23 o 
  21   7  20       18.00     -105.86    106.30 o 
  22   7  20       59.57      -10.26    169.68 o 
   0   8  20      718.95      689.30     87.88 o 
   1   8  20       88.93       67.65     48.80 o 
   2   8  20       40.86       49.00     44.69 o 
   3   8  20     1305.22     1269.14     72.03 o 
   4   8  20      462.27      444.13     56.48 o 
   5   8  20      978.35      962.66     67.15 o 
   6   8  20      130.38      257.28     47.20 o 
   7   8  20        6.04      -21.45     36.19 o 
   8   8  20      556.19      557.45     53.61 o 
   9   8  20       91.93       66.70     43.72 o 
  10   8  20       54.88       64.54     43.22 o 
  11   8  20      328.63      305.72     58.90 o 
  12   8  20      683.78      722.19     65.78 o 
  13   8  20      106.29      123.36     52.36 o 
  14   8  20      201.01      157.21     60.89 o 
  15   8  20      300.34      200.56     65.96 o 
  16   8  20       35.68       -2.37     58.50 o 
  17   8  20        0.03      -10.58     60.52 o 
  18   8  20       70.71       72.31     81.57 o 
  19   8  20       51.17      -28.39     65.27 o 
  20   8  20       19.92      141.11     76.35 o 
  21   8  20       13.60      -78.52    130.64 o 
   1   9  20      276.33      292.35     53.20 o 
   2   9  20       81.52       60.12     47.93 o 
   3   9  20      491.10      444.46     59.10 o 
   4   9  20      332.33      360.03     56.70 o 
   5   9  20      535.93      452.54     58.64 o 
   6   9  20       12.27       63.12     48.96 o 
   7   9  20      215.77      229.07     54.49 o 
   8   9  20       31.68       51.12     43.23 o 
   9   9  20        1.95       37.14     44.10 o 
  10   9  20      252.44      203.76     49.78 o 
  11   9  20        0.70      -16.79     55.03 o 
  12   9  20        1.42      -41.01     65.90 o 
  13   9  20       65.74      -24.12     55.57 o 
  14   9  20        1.85       -4.39     58.19 o 
  15   9  20       85.46       27.17     56.79 o 
  16   9  20        7.85       93.16     61.22 o 
  17   9  20      284.34      366.38     81.37 o 
  18   9  20       68.36      -34.03     79.09 o 
  19   9  20        0.18     -120.68    168.93 o 
   0  10  20      937.13     1279.86    110.17 o 
   1  10  20       55.41      -23.52     48.24 o 
   2  10  20      789.62      781.14     92.96 o 
   3  10  20       49.10       31.44     47.51 o 
   4  10  20      597.32      624.34     67.30 o 
   5  10  20       63.68       69.53     51.16 o 
   6  10  20      222.59      166.39     61.10 o 
   7  10  20       24.18       28.08     54.63 o 
   8  10  20      101.70       92.15     85.18 o 
   9  10  20       57.27       19.74     74.88 o 
  10  10  20      105.04       -8.57     64.00 o 
  11  10  20        2.78       49.69     61.40 o 
  12  10  20        1.66       17.18     68.10 o 
  13  10  20      189.88      119.52     63.27 o 
  14  10  20      148.31      153.03     59.75 o 
  15  10  20      244.80      110.46    109.86 o 
  16  10  20      518.21      565.61     74.11 o 
  17  10  20      178.04      112.32     85.08 o 
   1  11  20      129.97      113.38     55.98 o 
   2  11  20      118.15       63.77     53.97 o 
   3  11  20      382.98      335.91     70.30 o 
   4  11  20       14.35      -64.06     71.78 o 
   5  11  20      367.86      390.65     78.87 o 
   6  11  20       56.56      -19.99     67.16 o 
   7  11  20      161.68      148.72     73.41 o 
   8  11  20        1.23       23.02     71.28 o 
   9  11  20      180.93      229.61     94.83 o 
  10  11  20       44.49        4.20     70.89 o 
  11  11  20      111.51      104.78     74.24 o 
  12  11  20        0.26      -44.51     91.64 o 
  13  11  20        1.06      -59.71    110.45 o 
  14  11  20       89.42       11.11     72.64 o 
   0  12  20      474.88      386.08    114.94 o 
   1  12  20      236.88      268.95     71.68 o 
   2  12  20     1000.67      808.71     85.68 o 
   3  12  20       99.69       25.16     64.56 o 
   4  12  20      740.58      751.68    160.17 o 
   5  12  20        0.92       66.00     74.82 o 
   6  12  20      492.49      598.09     92.54 o 
   7  12  20      121.56      181.06     81.02 o 
   8  12  20      601.26      629.62    125.67 o 
   9  12  20       18.38       -0.33     97.56 o 
  10  12  20      490.44      489.14    109.77 o 
   1  13  20      292.10      123.14    162.81 o 
   2  13  20        0.32      -61.41    136.91 o 
   3  13  20       52.92       31.69    147.67 o 
   4  13  20      120.35      119.35    164.08 o 
   1   1  21      410.45      521.29     38.75 o 
   2   1  21     1627.31     1655.06     65.44 o 
   3   1  21      486.34      575.46     36.17 o 
   4   1  21      746.03      753.41     39.79 o 
   5   1  21      471.44      503.51     31.77 o 
   6   1  21        0.35      -21.49     21.49 o 
   7   1  21        3.30      -19.48     20.48 o 
   8   1  21      305.11      375.27     32.88 o 
   9   1  21       76.83      125.60     27.85 o 
  10   1  21       14.02        0.36     27.07 o 
  11   1  21      504.33      553.20     43.56 o 
  12   1  21        5.88       -2.30     30.43 o 
  13   1  21     1302.04     1180.95     61.54 o 
  14   1  21       86.39       43.23     38.31 o 
  15   1  21     1465.00     1406.21     68.76 o 
  16   1  21       12.53       63.68     47.90 o 
  17   1  21      283.03      298.31     57.86 o 
  18   1  21      633.63      579.76     83.05 o 
  19   1  21      171.33      317.95     88.16 o 
  20   1  21     1024.04      979.11     94.81 o 
  21   1  21        4.43       65.03     63.01 o 
  22   1  21       22.47        5.20     63.05 o 
  23   1  21        1.62       -1.47     65.67 o 
  24   1  21       23.59      -45.65    113.92 o 
  25   1  21      197.38      169.27     78.09 o 
  26   1  21        7.05      -67.72     67.72 o 
   0   2  21    10230.35    10650.51    169.40 o 
   1   2  21       28.19       79.56     33.42 o 
   2   2  21     3382.81     3151.69     66.10 o 
   3   2  21    19801.62    20299.28    236.20 o 
   4   2  21     1205.76     1220.72     57.31 o 
   5   2  21     3324.49     3447.05     62.01 o 
   6   2  21     2738.40     2743.29     60.81 o 
   7   2  21     1356.93     1323.94     55.15 o 
   8   2  21      402.50      440.54     39.06 o 
   9   2  21        2.89        8.36     28.83 o 
  10   2  21     1337.59     1483.11     64.75 o 
  11   2  21      800.31      794.77     78.87 o 
  12   2  21       13.96       74.62     38.03 o 
  13   2  21      620.59      614.16     52.61 o 
  14   2  21      571.09      695.39     55.86 o 
  15   2  21      131.63      164.42     46.50 o 
  16   2  21      174.67      204.15     47.66 o 
  17   2  21     1031.64     1008.99     66.04 o 
  18   2  21        5.98       55.69     82.19 o 
  19   2  21       32.34       24.90     52.67 o 
  20   2  21     1248.14     1360.53    183.95 o 
  21   2  21        6.50        9.55     61.85 o 
  22   2  21      412.91      466.94     80.18 o 
  23   2  21       42.90       23.04     67.12 o 
  24   2  21      103.54      -29.58     69.10 o 
  25   2  21       55.63      -67.65     67.65 o 
  26   2  21       30.66      -22.48     98.91 o 
   1   3  21     1413.87     1482.72     55.02 o 
   2   3  21     2506.75     2548.46     70.11 o 
   3   3  21        1.51       17.45     22.96 o 
   4   3  21       26.03       -3.37     24.41 o 
   5   3  21      488.05      584.43     42.12 o 
   6   3  21       29.86       25.30     25.84 o 
   7   3  21     2186.59     2204.32     63.74 o 
   8   3  21      140.52       91.15     31.52 o 
   9   3  21     1288.71     1520.63     58.76 o 
  10   3  21      134.44      160.30     35.99 o 
  11   3  21       34.11       47.33     37.58 o 
  12   3  21       80.00       57.18     43.57 o 
  13   3  21      758.23      728.28     63.36 o 
  14   3  21      775.27      760.96     61.97 o 
  15   3  21      195.60      182.53     64.19 o 
  16   3  21      444.69      410.48     78.11 o 
  17   3  21     3367.37     3417.53     99.10 o 
  18   3  21      184.73      182.61     51.08 o 
  19   3  21      375.69      430.73     59.37 o 
  20   3  21       93.44       83.33     55.04 o 
  21   3  21       10.90       83.39     57.26 o 
  22   3  21       38.92       96.93     59.33 o 
  23   3  21       10.23       40.47     66.92 o 
  24   3  21       14.50      -97.87     97.87 o 
  25   3  21       19.88      179.37    157.14 o 
   0   4  21     3173.90     3458.17     95.88 o 
   1   4  21     1354.01     1326.78     47.58 o 
   2   4  21     1439.73     1501.51     59.01 o 
   3   4  21     4284.08     4431.51     84.68 o 
   4   4  21     5028.14     5032.74     90.42 o 
   5   4  21     3014.60     3186.86     74.59 o 
   6   4  21     6168.58     6188.43    101.14 o 
   7   4  21        5.97        8.49     33.04 o 
   8   4  21     3155.52     3097.77     83.85 o 
   9   4  21       10.50      -26.93     30.53 o 
  10   4  21       90.90      131.88     36.62 o 
  11   4  21     1173.41     1137.81     58.78 o 
  12   4  21       10.54      -15.35     40.07 o 
  13   4  21       31.58       71.84     49.15 o 
  14   4  21      438.14      589.82     64.01 o 
  15   4  21      387.73      373.24     55.13 o 
  16   4  21      428.13      538.92     63.17 o 
  17   4  21      750.50      867.52     67.75 o 
  18   4  21     1941.30     1994.72     89.33 o 
  19   4  21      526.38      556.67     63.02 o 
  20   4  21     1170.73     1294.37     81.05 o 
  21   4  21        2.23      -48.21     48.21 o 
  22   4  21      809.30      799.58     93.01 o 
  23   4  21        0.67      -33.41    120.64 o 
  24   4  21      216.07      142.16     86.33 o 
   1   5  21      132.55      135.76     29.99 o 
   2   5  21      150.92      201.49     34.60 o 
   3   5  21       10.09       31.58     31.56 o 
   4   5  21      883.84      810.45     49.60 o 
   5   5  21       81.42      100.90     34.63 o 
   6   5  21      315.57      333.14     40.28 o 
   7   5  21       87.91       76.41     35.46 o 
   8   5  21      175.14      106.84     37.14 o 
   9   5  21       26.04       47.34     36.17 o 
  10   5  21      272.72      280.59     51.05 o 
  11   5  21      190.11      288.28     49.75 o 
  12   5  21      148.17      140.28     54.45 o 
  13   5  21       21.61        4.45     43.90 o 
  14   5  21      383.21      398.18     62.64 o 
  15   5  21      146.27       11.27     46.67 o 
  16   5  21       29.23       50.72     49.24 o 
  17   5  21      584.76      473.76     61.01 o 
  18   5  21     1156.66     1092.73     76.44 o 
  19   5  21       63.63       86.88     65.05 o 
  20   5  21       58.09       34.79     59.85 o 
  21   5  21        6.36      -56.35     56.35 o 
  22   5  21        8.78      -56.89     56.89 o 
  23   5  21       31.45      148.74    120.46 o 
  24   5  21        0.42      355.60    143.16 o 
   0   6  21     1131.04     1264.73     92.87 o 
   1   6  21       38.59      -35.02     35.02 o 
   2   6  21     1591.60     1566.69     57.35 o 
   3   6  21      113.62       73.67     35.01 o 
   4   6  21     1823.15     1668.25     64.61 o 
   5   6  21       29.20       50.59     37.96 o 
   6   6  21     4398.03     4028.76     88.96 o 
   7   6  21     1150.41     1233.71     69.86 o 
   8   6  21     4962.63     4951.22    100.07 o 
   9   6  21      916.76      909.95     60.79 o 
  10   6  21     2634.67     2512.54     79.82 o 
  11   6  21      900.50      837.36     58.04 o 
  12   6  21     3222.26     2980.32     85.88 o 
  13   6  21        5.32        9.27     41.65 o 
  14   6  21     2812.28     2658.12    146.29 o 
  15   6  21       13.26      -38.92     58.63 o 
  16   6  21      766.52      743.72     89.84 o 
  17   6  21       90.62      141.15     67.47 o 
  18   6  21     1678.51     1886.85    113.66 o 
  19   6  21        1.66       41.48     60.05 o 
  20   6  21      280.50      283.71    141.11 o 
  21   6  21      201.19      285.08     78.59 o 
  22   6  21       13.97      -36.64     62.67 o 
  23   6  21       11.78      -14.56     75.38 o 
   1   7  21      663.46      660.95     61.99 o 
   2   7  21       13.92      -22.82     40.36 o 
   3   7  21      144.27      211.67     47.69 o 
   4   7  21      125.51       61.51     37.46 o 
   5   7  21      487.89      399.32     47.15 o 
   6   7  21       28.61      -11.23     38.24 o 
   7   7  21     2082.93     2194.12     78.66 o 
   8   7  21      150.14      122.57     44.75 o 
   9   7  21     1264.53     1242.94     66.23 o 
  10   7  21       22.76      -22.59     44.77 o 
  11   7  21     1045.69      893.17     64.14 o 
  12   7  21        0.43      -40.65     40.65 o 
  13   7  21      563.18      680.16     60.19 o 
  14   7  21       11.03      -14.82     44.55 o 
  15   7  21      199.14      210.11     60.55 o 
  16   7  21      288.15      321.21    142.38 o 
  17   7  21       22.65      -55.53     55.53 o 
  18   7  21        5.67       22.44     65.38 o 
  19   7  21       48.22      -29.25     89.56 o 
  20   7  21      104.98      171.90    121.73 o 
  21   7  21       34.39       41.35     64.05 o 
  22   7  21       34.48      -52.60    132.08 o 
   0   8  21     5990.63     5945.25    183.00 o 
   1   8  21       65.24       35.53     45.19 o 
   2   8  21     1875.73     1818.65     83.80 o 
   3   8  21      247.36      318.56     54.38 o 
   4   8  21     1347.11     1446.63     76.37 o 
   5   8  21      398.87      389.08     56.20 o 
   6   8  21     4329.75     3866.60    104.89 o 
   7   8  21      122.75       97.80     42.39 o 
   8   8  21     1356.14     1379.61     69.60 o 
   9   8  21      102.07      111.69     46.58 o 
  10   8  21     1200.11     1347.79     71.99 o 
  11   8  21       37.84       53.77     44.59 o 
  12   8  21     1525.78     1562.35     83.46 o 
  13   8  21        7.34       -3.26     48.09 o 
  14   8  21      647.48      713.05     94.44 o 
  15   8  21        7.60       62.37     59.17 o 
  16   8  21      739.26      710.72    176.74 o 
  17   8  21      332.00      338.63     80.95 o 
  18   8  21      419.52      378.60     80.52 o 
  19   8  21       40.82      -52.58     94.78 o 
  20   8  21      121.86      163.96     74.18 o 
   1   9  21       14.39       -8.63     45.48 o 
   2   9  21       37.27      -43.72     46.05 o 
   3   9  21      369.11      354.71     57.32 o 
   4   9  21       30.06       34.74     47.40 o 
   5   9  21      395.23      470.90     60.17 o 
   6   9  21      211.25      216.05     53.82 o 
   7   9  21       12.42       21.39     48.09 o 
   8   9  21      368.78      169.43     53.47 o 
   9   9  21       47.20       71.00     48.17 o 
  10   9  21      332.50      183.05     49.53 o 
  11   9  21       83.84      100.28     52.27 o 
  12   9  21        3.27      -10.04     56.98 o 
  13   9  21       46.70       66.65     70.95 o 
  14   9  21       97.12       94.63     63.81 o 
  15   9  21       41.37      116.73     64.48 o 
  16   9  21       59.52       34.19     63.25 o 
  17   9  21      106.13       93.02    105.64 o 
  18   9  21       57.87       47.99    103.54 o 
   0  10  21      958.41     1146.82    148.53 o 
   1  10  21       34.86        9.90     48.45 o 
   2  10  21       79.10      148.89     53.68 o 
   3  10  21       17.30       44.81     51.43 o 
   4  10  21     1063.01     1152.90     77.49 o 
   5  10  21       82.69      133.69     54.05 o 
   6  10  21      652.12      623.02     74.31 o 
   7  10  21       46.56      -49.40     52.53 o 
   8  10  21      263.14      314.52     66.92 o 
   9  10  21      100.74      116.34     67.97 o 
  10  10  21      359.53      418.76     90.36 o 
  11  10  21        4.17       16.44     55.42 o 
  12  10  21      151.32       81.49     60.10 o 
  13  10  21       81.62       11.07     70.52 o 
  14  10  21      167.33      254.15     64.05 o 
  15  10  21      291.96      312.09     66.44 o 
  16  10  21      331.56      493.37    103.96 o 
   1  11  21       99.75      206.18     59.79 o 
   2  11  21      539.51      710.70     75.16 o 
   3  11  21       68.70       55.65     59.62 o 
   4  11  21      102.43      136.01     63.32 o 
   5  11  21       86.17      -24.24     55.40 o 
   6  11  21       27.69       15.61     59.16 o 
   7  11  21      168.62      135.87     75.10 o 
   8  11  21        7.65       29.73     70.84 o 
   9  11  21      503.37      410.68     87.63 o 
  10  11  21       42.80      215.12     80.03 o 
  11  11  21      191.34      203.07     76.62 o 
  12  11  21       68.44       61.59     71.23 o 
  13  11  21        0.55      113.00    116.21 o 
  14  11  21       27.52       29.18    141.00 o 
   0  12  21        5.58       19.15     95.95 o 
   1  12  21       43.72      115.58     67.30 o 
   2  12  21      149.51      106.47     65.89 o 
   3  12  21      164.54       54.07     65.06 o 
   4  12  21       81.82      107.60    109.31 o 
   5  12  21        9.14       26.54     71.80 o 
   6  12  21       11.67       28.58     71.65 o 
   7  12  21        4.54      154.85     77.16 o 
   8  12  21       81.35       79.29     75.55 o 
   9  12  21        1.64      184.85    158.19 o 
   0   0  22     2012.76     1394.58    149.78 o 
   1   0  22      871.77     1005.63     63.40 o 
   2   0  22     1855.87     2032.04     78.93 o 
   3   0  22     8743.83     9396.80    160.42 o 
   4   0  22     5480.50     5420.97    121.10 o 
   5   0  22     1048.48     1156.63     68.21 o 
   6   0  22     4070.09     3802.11    175.49 o 
   7   0  22        1.51       -7.37     35.60 o 
   8   0  22      995.31      969.60     70.96 o 
   9   0  22      542.96      476.08     57.78 o 
  10   0  22      228.48      233.66     45.90 o 
  11   0  22     2762.33     2838.07    108.45 o 
  12   0  22       60.64      -21.94     38.93 o 
  13   0  22       17.03       14.66     51.68 o 
  14   0  22      372.42      417.76     74.76 o 
  15   0  22       14.11      -30.43     68.10 o 
  16   0  22     1073.20      834.20    110.97 o 
  17   0  22     2105.63     2286.14    509.96 o 
  18   0  22     2232.24     2048.17    156.24 o 
  19   0  22     1604.60     1777.59    151.96 o 
  20   0  22      534.33      688.11    200.65 o 
  21   0  22       64.68       19.07     96.20 o 
  22   0  22      502.59      350.01    110.78 o 
  23   0  22       17.61      132.88     99.47 o 
  24   0  22        7.72      -42.50     96.97 o 
  25   0  22       29.32        3.83     95.35 o 
  26   0  22       15.16      -22.16    100.23 o 
   1   1  22     3072.18     2986.92     70.12 o 
   2   1  22     4144.15     4153.92     82.49 o 
   3   1  22     8685.56     8853.25    145.77 o 
   4   1  22      844.63     1005.65     45.05 o 
   5   1  22     5114.98     4911.82     94.33 o 
   6   1  22     2143.81     2113.78     67.46 o 
   7   1  22     5098.44     5034.91     87.27 o 
   8   1  22      433.36      494.52     36.52 o 
   9   1  22     6958.27     6672.03     96.14 o 
  10   1  22       22.23       24.98     33.32 o 
  11   1  22     1016.34     1136.28     55.14 o 
  12   1  22      468.50      451.72     47.44 o 
  13   1  22     1910.47     1833.29     73.39 o 
  14   1  22       34.93      -36.91     36.91 o 
  15   1  22     4728.85     4570.42    120.92 o 
  16   1  22        1.48       56.00     46.59 o 
  17   1  22      975.55     1117.50     84.69 o 
  18   1  22      320.87      296.11     67.53 o 
  19   1  22      251.15      348.81     71.76 o 
  20   1  22     1628.14     1555.22    105.99 o 
  21   1  22     1070.90      937.26    103.18 o 
  22   1  22       48.36       47.48     68.03 o 
  23   1  22      241.48      192.66     75.20 o 
  24   1  22       15.75      -65.58     65.58 o 
  25   1  22      263.81      201.17    103.19 o 
  26   1  22       25.91      -93.91     93.91 o 
   0   2  22     4090.13     4264.97    224.00 o 
   1   2  22      645.50      705.59     41.06 o 
   2   2  22      384.96      268.73     32.56 o 
   3   2  22      664.19      847.19     49.86 o 
   4   2  22      168.02      168.97     28.64 o 
   5   2  22     1511.47     1751.23     48.59 o 
   6   2  22      374.91      435.40     31.76 o 
   7   2  22      379.28      470.42     33.22 o 
   8   2  22      355.60      405.36     35.68 o 
   9   2  22      645.20      674.84     50.55 o 
  10   2  22      614.08      689.91     52.75 o 
  11   2  22        7.47       -5.16     38.66 o 
  12   2  22      135.12      110.23     44.77 o 
  13   2  22     1509.89     1494.71     71.08 o 
  14   2  22      242.63      166.50     45.25 o 
  15   2  22      368.31      395.27     52.12 o 
  16   2  22        3.49       -8.22     41.61 o 
  17   2  22      500.48      523.88     64.85 o 
  18   2  22      266.69      242.07     60.38 o 
  19   2  22      688.80      785.30     74.63 o 
  20   2  22      846.19      893.59     88.54 o 
  21   2  22      207.29      191.03     94.80 o 
  22   2  22      289.99      182.40     78.07 o 
  23   2  22        1.15      -60.46     60.46 o 
  24   2  22      140.94       83.89     74.11 o 
  25   2  22        7.14      -65.23     65.23 o 
   1   3  22     7025.71     7111.74    105.94 o 
   2   3  22       27.76       81.35     27.47 o 
   3   3  22     5424.27     4989.50     76.22 o 
   4   3  22      458.93      569.89     37.79 o 
   5   3  22      394.42      430.18     33.72 o 
   6   3  22      822.70      723.51     49.51 o 
   7   3  22      659.19      708.65     44.71 o 
   8   3  22       33.42       25.97     30.98 o 
   9   3  22       72.73       -4.88     30.73 o 
  10   3  22      355.00      393.46     47.09 o 
  11   3  22     1481.42     1460.84     78.83 o 
  12   3  22     2679.84     2526.08    106.37 o 
  13   3  22     1546.12     1509.00     79.59 o 
  14   3  22     1187.08     1270.74     78.45 o 
  15   3  22     3413.24     3383.47    108.21 o 
  16   3  22       68.86       85.52     53.69 o 
  17   3  22     1016.41     1146.84     73.94 o 
  18   3  22       60.11       40.83     51.12 o 
  19   3  22      383.43      438.64     66.81 o 
  20   3  22       19.31       75.76     73.69 o 
  21   3  22      130.01       78.75     75.65 o 
  22   3  22        0.53        0.02     64.35 o 
  23   3  22      210.04       41.50     72.27 o 
  24   3  22       16.27      -67.24     67.24 o 
   0   4  22      310.81      380.22     63.46 o 
   1   4  22      436.71      523.41     37.22 o 
   2   4  22     2306.20     2244.55     59.89 o 
   3   4  22      135.14      301.22     37.43 o 
   4   4  22     1791.43     1815.58     61.82 o 
   5   4  22       23.97       17.12     31.44 o 
   6   4  22     1334.92     1490.19     59.16 o 
   7   4  22      261.35      169.80     39.09 o 
   8   4  22     1451.91     1480.65     64.74 o 
   9   4  22      191.32      154.54     37.12 o 
  10   4  22      348.30      301.85     43.41 o 
  11   4  22       95.14      113.84     45.19 o 
  12   4  22      959.15      968.34     65.09 o 
  13   4  22        0.35      -13.58     43.29 o 
  14   4  22      206.43      130.79     52.92 o 
  15   4  22       24.76      -44.09     44.09 o 
  16   4  22      126.74      112.80     49.75 o 
  17   4  22       59.43       63.28     50.14 o 
  18   4  22       76.04      148.03     53.26 o 
  19   4  22       19.34       84.24     52.26 o 
  20   4  22      399.75      374.25     60.09 o 
  21   4  22       14.35       20.00     55.57 o 
  22   4  22      147.92      139.68     87.74 o 
  23   4  22        3.63       37.49     75.95 o 
  24   4  22       20.60      202.05    103.50 o 
   1   5  22      716.64      960.42     51.38 o 
   2   5  22      248.94      271.97     38.28 o 
   3   5  22       18.10       75.97     33.16 o 
   4   5  22     2940.75     2826.79     74.75 o 
   5   5  22       49.48       27.96     33.73 o 
   6   5  22       43.37       60.06     33.81 o 
   7   5  22      387.73      377.88     43.77 o 
   8   5  22      229.16      137.50     40.50 o 
   9   5  22     3210.14     3184.41     82.19 o 
  10   5  22     1066.91     1100.42     64.46 o 
  11   5  22      537.31      565.41     56.85 o 
  12   5  22     1475.98     1351.40     80.88 o 
  13   5  22      921.86      983.88     68.83 o 
  14   5  22       34.76       34.64     52.93 o 
  15   5  22      161.34      176.50     65.45 o 
  16   5  22      312.64      342.18     58.35 o 
  17   5  22      577.37      538.80     63.12 o 
  18   5  22      619.79      546.61     64.61 o 
  19   5  22      317.45      398.42     63.71 o 
  20   5  22      426.66      373.81     71.29 o 
  21   5  22       98.29       97.93     75.17 o 
  22   5  22       17.74       49.68    104.19 o 
  23   5  22        7.70       24.11    128.14 o 
  24   5  22        5.32      519.00    163.61 o 
   0   6  22     1908.03     1838.95    107.76 o 
   1   6  22      102.65       76.24     41.78 o 
   2   6  22      879.89      894.21     54.80 o 
   3   6  22     1037.66      941.97     54.56 o 
   4   6  22       15.44      -33.44     33.44 o 
   5   6  22      184.72      212.90     57.77 o 
   6   6  22       44.50        1.93     36.26 o 
   7   6  22      184.98      196.51     42.19 o 
   8   6  22      681.49      825.60     58.34 o 
   9   6  22        0.97      -37.04     37.04 o 
  10   6  22      166.49      265.85     46.60 o 
  11   6  22      217.02      130.28     44.45 o 
  12   6  22       71.29       26.71     41.75 o 
  13   6  22        6.29       39.16     45.28 o 
  14   6  22       82.50       78.61     49.80 o 
  15   6  22       16.55       99.19     61.77 o 
  16   6  22        7.99      -47.63     50.47 o 
  17   6  22        1.87      -51.90     51.90 o 
  18   6  22        1.43       52.92     90.63 o 
  19   6  22        2.73       14.26     78.13 o 
  20   6  22        0.85        8.61     80.62 o 
  21   6  22       17.17      132.12     71.02 o 
  22   6  22        6.12      -10.79    103.53 o 
  23   6  22        4.77       36.74     95.79 o 
   1   7  22     2839.31     2405.67     86.32 o 
   2   7  22      114.93       46.55     46.77 o 
   3   7  22      731.04      732.31     61.79 o 
   4   7  22      190.83      241.87     45.39 o 
   5   7  22        0.53       27.78     38.28 o 
   6   7  22      265.08      274.12     47.48 o 
   7   7  22     1350.97     1305.96     66.19 o 
   8   7  22      210.93      245.35     47.37 o 
   9   7  22      965.62      838.72     60.35 o 
  10   7  22      397.69      330.74     49.65 o 
  11   7  22      194.76      314.47     49.86 o 
  12   7  22       20.29       14.02     43.15 o 
  13   7  22      262.29      255.41     52.86 o 
  14   7  22       35.80      -48.87     48.87 o 
  15   7  22        0.22       36.05     55.80 o 
  16   7  22       91.68       65.49     58.42 o 
  17   7  22      517.20      647.79     89.14 o 
  18   7  22        4.09      163.48     81.65 o 
  19   7  22        0.68      -59.73     59.73 o 
  20   7  22       24.38       61.92     79.99 o 
  21   7  22        4.18       47.89    119.23 o 
   0   8  22      302.30      136.02     69.95 o 
   1   8  22       67.89       50.89     46.62 o 
   2   8  22       10.75       11.75     44.64 o 
   3   8  22        6.12        0.25     45.92 o 
   4   8  22      109.77      120.24     48.31 o 
   5   8  22       64.46      104.33     49.30 o 
   6   8  22      231.95      402.99     56.60 o 
   7   8  22       10.56      -41.65     41.65 o 
   8   8  22       96.13      127.67     46.19 o 
   9   8  22       12.86      -35.38     41.05 o 
  10   8  22      751.42      670.68     59.20 o 
  11   8  22      541.55      621.31     59.52 o 
  12   8  22      343.84      331.11     61.73 o 
  13   8  22      525.70      538.30     82.75 o 
  14   8  22        6.02        3.94     53.22 o 
  15   8  22      164.31       83.65     93.83 o 
  16   8  22       39.75       93.93     83.92 o 
  17   8  22      237.22      201.21     77.53 o 
  18   8  22       71.20       25.53     91.64 o 
  19   8  22      205.34      333.65     79.30 o 
  20   8  22       19.33      107.44    146.33 o 
   1   9  22      128.58      168.20     52.51 o 
   2   9  22       68.30        6.94     47.50 o 
   3   9  22      572.29      656.17     71.20 o 
   4   9  22      136.60       94.98     51.18 o 
   5   9  22      640.74      763.01     68.11 o 
   6   9  22       25.95       44.15     49.51 o 
   7   9  22      170.49       57.68     86.71 o 
   8   9  22        5.84       -0.22     47.93 o 
   9   9  22      468.33      370.89     59.04 o 
  10   9  22        0.08      -28.56     45.85 o 
  11   9  22      319.13      257.75     58.81 o 
  12   9  22       19.75      -53.83     53.83 o 
  13   9  22       88.41       11.17     55.19 o 
  14   9  22      565.64      775.67     97.08 o 
  15   9  22       20.75      -12.58     62.00 o 
  16   9  22      534.59      633.40     91.27 o 
  17   9  22       38.22       82.63     88.07 o 
  18   9  22       26.73      207.12    263.98 o 
   0  10  22        2.63      -31.18     69.14 o 
   1  10  22       40.51       51.55     51.64 o 
   2  10  22      283.45      283.77     58.69 o 
   3  10  22       13.64      -45.84     45.84 o 
   4  10  22      402.58      491.74     64.00 o 
   5  10  22       21.87       13.14     51.79 o 
   6  10  22      133.47       77.04     53.24 o 
   7  10  22      151.97      149.11     60.50 o 
   8  10  22       82.00       70.38     59.99 o 
   9  10  22       82.86        3.37     59.32 o 
  10  10  22      594.06      665.59    124.45 o 
  11  10  22        0.11       37.86     67.11 o 
  12  10  22      407.69      606.53     76.96 o 
  13  10  22        2.24      -55.95     55.95 o 
  14  10  22       10.84       36.51     59.98 o 
  15  10  22       26.15       25.64     72.58 o 
  16  10  22       88.47      243.72    113.40 o 
   1  11  22      948.25      912.82     86.28 o 
   2  11  22        2.55      127.82     57.18 o 
   3  11  22      637.52      712.93     83.05 o 
   4  11  22      159.51      136.02     63.55 o 
   5  11  22      322.00      500.41     89.87 o 
   6  11  22        2.83      -12.47     59.93 o 
   7  11  22      288.61      382.19     84.35 o 
   8  11  22        0.05       72.90     74.81 o 
   9  11  22      192.15      205.61     77.84 o 
  10  11  22       30.73       78.11     69.31 o 
  11  11  22       40.87       67.42     73.25 o 
  12  11  22      136.13       63.62     81.49 o 
  13  11  22       18.22      -75.58    140.74 o 
   0  12  22       93.79      119.67    104.56 o 
   1  12  22        4.13       30.16     64.84 o 
   2  12  22      317.23      298.21     73.69 o 
   3  12  22       20.10       14.56     63.79 o 
   4  12  22      149.05      209.26     70.16 o 
   5  12  22        4.23       24.06     72.37 o 
   6  12  22       15.58       41.72     71.88 o 
   7  12  22       90.00      156.50     94.95 o 
   8  12  22       12.05       68.65    150.50 o 
   1   1  23      781.36      870.03     59.34 o 
   2   1  23      167.73      105.96     31.91 o 
   3   1  23       50.35      141.24     29.83 o 
   4   1  23     4465.58     4559.86     80.70 o 
   5   1  23      685.62      808.26     38.45 o 
   6   1  23        1.01       10.76     23.16 o 
   7   1  23      821.70      897.92     46.74 o 
   8   1  23       24.71       49.20     28.33 o 
   9   1  23      385.59      502.32     49.13 o 
  10   1  23      360.74      363.21     44.52 o 
  11   1  23      252.62      170.51     37.64 o 
  12   1  23      133.65      190.02     43.49 o 
  13   1  23       19.49        5.29     38.38 o 
  14   1  23      140.64      114.95     46.70 o 
  15   1  23       48.52      114.00     50.97 o 
  16   1  23      290.01      320.12     57.89 o 
  17   1  23      112.90       69.29     66.74 o 
  18   1  23      976.91     1036.14    101.17 o 
  19   1  23      725.03      643.90     82.48 o 
  20   1  23      333.07      294.13     73.21 o 
  21   1  23      125.53      241.24     71.63 o 
  22   1  23      273.74      240.55     76.44 o 
  23   1  23        4.65      -80.07     80.07 o 
  24   1  23        0.91       -8.61     68.59 o 
  25   1  23       37.22      -47.82     67.82 o 
   0   2  23     1147.29      948.21     65.89 o 
   1   2  23      164.38      167.36     30.74 o 
   2   2  23      168.28      230.90     32.70 o 
   3   2  23      104.81       79.01     34.24 o 
   4   2  23      704.92      674.74     45.98 o 
   5   2  23     1537.24     1625.93     60.07 o 
   6   2  23      396.68      446.72     32.61 o 
   7   2  23     2101.86     1981.92     67.27 o 
   8   2  23       25.20       18.91     30.81 o 
   9   2  23        9.06       23.73     45.51 o 
  10   2  23       71.88      134.02     40.13 o 
  11   2  23       69.23       53.37     39.59 o 
  12   2  23        0.31       16.61     42.29 o 
  13   2  23      412.10      349.10     49.73 o 
  14   2  23       15.39       -9.35     41.04 o 
  15   2  23        2.23      -40.19     40.19 o 
  16   2  23       88.72       60.80     44.96 o 
  17   2  23      478.89      579.06     90.09 o 
  18   2  23      495.40      514.72     68.02 o 
  19   2  23      346.88      356.13     64.08 o 
  20   2  23      201.58      412.04     79.43 o 
  21   2  23       60.95       -7.86     63.18 o 
  22   2  23        0.35        6.76     63.72 o 
  23   2  23       10.73      -62.47     62.47 o 
  24   2  23       18.31      -64.85     67.57 o 
  25   2  23        7.99      -22.31     91.61 o 
   1   3  23     6417.09     5820.55     97.99 o 
   2   3  23     1471.02     1370.83     55.49 o 
   3   3  23      137.99      122.86     27.16 o 
   4   3  23      536.54      598.68     36.31 o 
   5   3  23     1604.28     1611.25     87.78 o 
   6   3  23      399.53      401.97     53.05 o 
   7   3  23     2038.88     2309.25     76.51 o 
   8   3  23     1217.50     1176.11     55.67 o 
   9   3  23       38.51       22.64     36.39 o 
  10   3  23       12.06      -10.73     36.94 o 
  11   3  23      571.80      565.81     55.47 o 
  12   3  23     1107.09     1208.38     68.69 o 
  13   3  23     2884.03     2945.01    100.76 o 
  14   3  23      178.54      257.39     50.55 o 
  15   3  23      250.43      242.13     52.18 o 
  16   3  23      724.96      759.95     64.99 o 
  17   3  23      396.20      510.00     60.31 o 
  18   3  23      102.42      179.79     55.02 o 
  19   3  23     1895.50     1974.15    102.30 o 
  20   3  23        8.36       23.32     54.75 o 
  21   3  23      314.29      459.37     72.24 o 
  22   3  23        6.82       -5.36     65.56 o 
  23   3  23      158.33        5.37     69.61 o 
  24   3  23       59.64      -66.19     66.19 o 
   0   4  23     1306.02     1434.38     74.26 o 
   1   4  23       17.79       71.36     28.90 o 
   2   4  23        0.56       40.43     28.81 o 
   3   4  23      891.08      841.50     49.95 o 
   4   4  23       36.14       19.68     30.83 o 
   5   4  23       70.63      117.66     34.21 o 
   6   4  23       25.05      -29.05     31.45 o 
   7   4  23      582.05      496.97     47.16 o 
   8   4  23      616.44      767.94     54.50 o 
   9   4  23     1273.21     1278.82     61.80 o 
  10   4  23       13.32      -32.96     39.54 o 
  11   4  23      587.23      469.54     53.90 o 
  12   4  23     1703.66     1708.56     79.25 o 
  13   4  23      170.68      155.88     49.83 o 
  14   4  23      518.22      449.63     71.50 o 
  15   4  23       79.86       41.86     48.07 o 
  16   4  23      346.57      300.61     56.73 o 
  17   4  23       16.23       25.89     47.79 o 
  18   4  23      134.93      101.57     49.03 o 
  19   4  23      385.52      438.03     74.39 o 
  20   4  23      109.57      179.31     56.06 o 
  21   4  23       16.92      -17.29     63.32 o 
  22   4  23        0.25      -58.13     96.15 o 
  23   4  23       34.42       19.34     64.70 o 
   1   5  23     5796.30     5338.94     98.02 o 
   2   5  23       87.27       84.29     35.95 o 
   3   5  23     3853.82     3823.27     87.07 o 
   4   5  23     1775.95     1805.56     81.44 o 
   5   5  23     4662.29     4634.46     93.24 o 
   6   5  23      568.27      666.10     61.29 o 
   7   5  23     1880.14     1873.03     86.36 o 
   8   5  23     1234.28     1279.97     62.60 o 
   9   5  23      779.38     1014.68     59.08 o 
  10   5  23        6.31        5.03     38.08 o 
  11   5  23     1847.01     1769.29     78.62 o 
  12   5  23     1785.50     1733.58     89.38 o 
  13   5  23     5057.38     5133.45    120.44 o 
  14   5  23       27.06      -33.89     47.96 o 
  15   5  23     1138.85     1185.86     83.06 o 
  16   5  23      153.25       83.09     51.43 o 
  17   5  23      755.92      740.48     70.04 o 
  18   5  23      128.60      243.98     58.03 o 
  19   5  23      823.52      769.30     71.79 o 
  20   5  23       63.89      103.75     54.48 o 
  21   5  23      438.19      430.31     84.63 o 
  22   5  23       82.13       86.88    121.73 o 
  23   5  23       70.53      164.70    110.45 o 
   0   6  23      174.06       55.63     59.52 o 
   1   6  23       63.92       60.68     41.22 o 
   2   6  23       11.91      -23.34     43.08 o 
   3   6  23        4.61      -32.03     32.03 o 
   4   6  23      113.51      101.17     38.37 o 
   5   6  23      170.71      217.23     42.34 o 
   6   6  23      387.07      553.07     62.85 o 
   7   6  23        0.14       33.55     39.63 o 
   8   6  23     1340.44     1314.82     65.79 o 
   9   6  23      138.38       54.36     41.93 o 
  10   6  23      183.62      130.64     44.62 o 
  11   6  23      514.25      417.11     52.28 o 
  12   6  23      208.16      159.83     47.08 o 
  13   6  23       88.65      -45.27     45.27 o 
  14   6  23      411.90      315.93     56.68 o 
  15   6  23       30.05        4.08     58.66 o 
  16   6  23        3.33      -69.53     69.53 o 
  17   6  23       27.62      -19.96     88.47 o 
  18   6  23      157.17      159.70     80.93 o 
  19   6  23        0.90       18.01     71.90 o 
  20   6  23      278.19      235.36     74.78 o 
  21   6  23       20.30      -98.90    103.17 o 
  22   6  23        4.57       48.10    153.72 o 
   1   7  23      217.74      408.83     54.47 o 
   2   7  23      253.72      201.63     49.49 o 
   3   7  23      881.32      967.96     66.83 o 
   4   7  23     1452.20     1419.87     85.02 o 
   5   7  23     4747.60     4636.54    131.16 o 
   6   7  23       39.03      132.19     44.14 o 
   7   7  23     4727.46     4287.23     99.92 o 
   8   7  23       68.00       92.22     42.67 o 
   9   7  23      522.47      419.65     52.05 o 
  10   7  23      460.55      398.84     53.28 o 
  11   7  23     1026.48      977.09     64.93 o 
  12   7  23        0.84       -3.68     44.06 o 
  13   7  23     1015.42     1198.62     71.42 o 
  14   7  23       29.13       11.14     49.53 o 
  15   7  23     1191.13     1117.04     86.38 o 
  16   7  23      115.72      152.42     62.58 o 
  17   7  23      576.95      585.89     91.06 o 
  18   7  23       98.88      208.02    109.29 o 
  19   7  23      357.89      471.34     89.38 o 
  20   7  23        0.44      -43.71     94.48 o 
  21   7  23       45.89       42.39    103.15 o 
   0   8  23      111.46       96.45     68.57 o 
   1   8  23       23.97       -3.51     46.24 o 
   2   8  23       60.84       57.73     47.60 o 
   3   8  23       13.44       60.50     48.79 o 
   4   8  23      102.97      127.59     49.61 o 
   5   8  23       25.82       63.10     47.31 o 
   6   8  23     1713.62     1721.85     96.37 o 
   7   8  23        2.01       35.22     46.55 o 
   8   8  23      220.52      159.70     48.90 o 
   9   8  23       17.21       70.20     46.00 o 
  10   8  23        2.36        0.57     45.26 o 
  11   8  23       70.85      123.74     48.71 o 
  12   8  23        9.82       29.88     45.87 o 
  13   8  23       18.35        5.04     52.19 o 
  14   8  23        1.72       -4.83     57.20 o 
  15   8  23        2.47       59.08     68.61 o 
  16   8  23       37.45       -6.86     64.22 o 
  17   8  23        4.83       79.84     82.53 o 
  18   8  23       42.93      -54.59     54.59 o 
  19   8  23       74.13       29.43     86.81 o 
   1   9  23      475.34      369.00     59.31 o 
   2   9  23      250.42      142.90     55.25 o 
   3   9  23     1169.80     1226.07     78.67 o 
   4   9  23      408.03      435.43     61.56 o 
   5   9  23     3066.70     3083.99    104.94 o 
   6   9  23       91.86       58.47     50.89 o 
   7   9  23      893.78     1012.50     74.44 o 
   8   9  23        2.25      -36.28     49.61 o 
   9   9  23      425.54      476.05     66.94 o 
  10   9  23       71.75        3.25     49.95 o 
  11   9  23      693.54      883.39    102.54 o 
  12   9  23       10.38      -50.39     91.42 o 
  13   9  23      493.16      549.11    110.00 o 
  14   9  23        9.96      -37.82     68.66 o 
  15   9  23      202.48      141.59     77.75 o 
  16   9  23      243.61      277.61     79.51 o 
  17   9  23      560.79      509.11    221.07 o 
  18   9  23       94.11     -130.47    180.62 o 
   0  10  23      178.53      234.85     82.11 o 
   1  10  23       13.38       53.06     52.23 o 
   2  10  23      176.65       90.32     58.45 o 
   3  10  23        1.21      -48.04     48.04 o 
   4  10  23      290.17      242.59     60.47 o 
   5  10  23        0.08        0.38     51.85 o 
   6  10  23      126.37       32.88     52.28 o 
   7  10  23       31.26      -15.75     56.71 o 
   8  10  23       25.01       37.56     59.29 o 
   9  10  23       18.81      -25.88     57.64 o 
  10  10  23        7.17      -42.69     67.12 o 
  11  10  23       12.47      -66.67     66.67 o 
  12  10  23       17.61       16.36     66.88 o 
  13  10  23        0.02      -21.11     55.70 o 
  14  10  23       64.33      104.51     90.95 o 
  15  10  23        4.11      -15.82     65.06 o 
   1  11  23      842.02      906.73     79.66 o 
   2  11  23        8.76        4.84     54.29 o 
   3  11  23      734.40      708.66     75.78 o 
   4  11  23        5.61       31.95     60.39 o 
   5  11  23       99.65      163.75     67.10 o 
   6  11  23      425.58      402.57     75.72 o 
   7  11  23       60.15       33.04     64.23 o 
   8  11  23       68.13       -2.57     69.36 o 
   9  11  23       92.55      -14.41     75.55 o 
  10  11  23       32.30       60.21     73.64 o 
  11  11  23      355.72      284.68     99.90 o 
  12  11  23       10.51      -82.62    137.01 o 
   0  12  23      150.49      -26.78    108.81 o 
   1  12  23        8.91      -14.92     63.37 o 
   2  12  23       20.88        9.82     65.14 o 
   3  12  23        0.44      -53.08     65.54 o 
   4  12  23        0.68       32.91     64.17 o 
   5  12  23       12.61      -33.82     84.26 o 
   6  12  23       79.09      151.18     96.92 o 
   7  12  23        9.37       86.06    156.98 o 
   0   0  24     5710.25     5073.02    253.79 o 
   1   0  24      559.59      734.89     78.03 o 
   2   0  24     7078.79     6875.39    142.36 o 
   3   0  24       96.02      116.93     43.99 o 
   4   0  24     1251.78     1300.80     73.41 o 
   5   0  24      255.38      185.48     44.73 o 
   6   0  24      540.61      582.47     56.51 o 
   7   0  24     1896.10     1716.67     81.02 o 
   8   0  24     4318.10     4282.66    159.56 o 
   9   0  24       40.74       63.90     56.85 o 
  10   0  24       17.14      -20.81     38.77 o 
  11   0  24      364.00      376.14     54.38 o 
  12   0  24     1543.72     1655.00    169.09 o 
  13   0  24       30.28      130.53     62.00 o 
  14   0  24     1461.69     1634.50    138.30 o 
  15   0  24      367.35      245.35     90.73 o 
  16   0  24      751.65      550.97    106.02 o 
  17   0  24      220.17       73.44     87.58 o 
  18   0  24       15.75      -30.45     80.92 o 
  19   0  24      695.69      911.12    228.37 o 
  20   0  24      741.22      661.25    123.36 o 
  21   0  24      967.82      791.85    222.09 o 
  22   0  24      836.23      691.19    130.14 o 
  23   0  24       85.79       50.26     98.87 o 
  24   0  24      339.36      177.75    107.81 o 
  25   0  24       19.04      -20.85    102.91 o 
   1   1  24     1943.40     2066.54     69.47 o 
   2   1  24      222.96      168.17     33.58 o 
   3   1  24     1698.73     1576.77     55.93 o 
   4   1  24     1375.38     1416.29     53.00 o 
   5   1  24      657.22      670.32     37.66 o 
   6   1  24      396.82      341.05     39.08 o 
   7   1  24     2300.28     2258.85     78.56 o 
   8   1  24      906.37      968.82     47.49 o 
   9   1  24      439.59      580.67     45.87 o 
  10   1  24      482.43      501.52     49.05 o 
  11   1  24       26.44       33.67     37.56 o 
  12   1  24       95.64       23.89     39.18 o 
  13   1  24      584.76      565.44     54.05 o 
  14   1  24       23.94      -12.09     45.16 o 
  15   1  24     2088.15     2089.76     98.82 o 
  16   1  24      379.62      416.80     62.74 o 
  17   1  24     1169.35     1039.85     90.16 o 
  18   1  24      241.79      271.51     71.76 o 
  19   1  24      326.66      321.85     73.39 o 
  20   1  24      264.50      236.52     69.99 o 
  21   1  24      255.71      345.80     78.02 o 
  22   1  24        1.57      -73.03     73.03 o 
  23   1  24        0.79        2.93     71.04 o 
  24   1  24        3.62       -6.81     69.23 o 
  25   1  24        1.91       -1.11    159.11 o 
   0   2  24      151.71      213.90     55.57 o 
   1   2  24     2950.16     2881.83     69.60 o 
   2   2  24     7128.27     6843.99    108.76 o 
   3   2  24       23.48       51.13     29.98 o 
   4   2  24     2767.11     2662.83     69.23 o 
   5   2  24       19.21       36.29     27.02 o 
   6   2  24     2167.60     2191.88     55.28 o 
   7   2  24      346.00      404.68     40.83 o 
   8   2  24     1258.58     1252.87     57.96 o 
   9   2  24      307.07      386.42     46.93 o 
  10   2  24    10696.38    10309.14    177.59 o 
  11   2  24     2035.97     2080.84     80.41 o 
  12   2  24     5689.72     5429.20    125.66 o 
  13   2  24      550.38      622.85     57.50 o 
  14   2  24     3112.79     3107.25     93.37 o 
  15   2  24      789.28      767.04     63.12 o 
  16   2  24     1444.00     1311.90     84.69 o 
  17   2  24      174.60      220.96     58.32 o 
  18   2  24      626.30      822.25    141.45 o 
  19   2  24      231.98      263.31     72.45 o 
  20   2  24      636.42      816.92     89.41 o 
  21   2  24        0.24       37.14     74.20 o 
  22   2  24      253.02      209.97     74.84 o 
  23   2  24       20.12        0.41     68.74 o 
  24   2  24       95.51      -42.95     70.63 o 
  25   2  24        0.81       -0.83    102.76 o 
   1   3  24     1400.43     1452.57     59.05 o 
   2   3  24        2.52       13.28     30.74 o 
   3   3  24     1666.73     1624.63     73.89 o 
   4   3  24     1663.28     1534.46     50.24 o 
   5   3  24      443.73      522.04     41.94 o 
   6   3  24       15.68       14.47     32.50 o 
   7   3  24      606.11      619.10     45.91 o 
   8   3  24      423.32      458.74     50.98 o 
   9   3  24      227.07      185.42     45.16 o 
  10   3  24      163.15      173.89     45.13 o 
  11   3  24        3.94      -38.39     38.39 o 
  12   3  24      160.87      223.87     49.47 o 
  13   3  24       59.81       59.53     48.56 o 
  14   3  24      453.44      517.20     57.74 o 
  15   3  24      353.17      534.73     61.13 o 
  16   3  24       67.73      148.88     52.39 o 
  17   3  24      465.02      434.07     60.05 o 
  18   3  24       38.43       35.50     63.67 o 
  19   3  24      244.05      365.97     66.31 o 
  20   3  24       14.29      -13.16     75.03 o 
  21   3  24      438.26      563.21     76.23 o 
  22   3  24       10.06       16.54     69.90 o 
  23   3  24       99.87       49.48     73.91 o 
  24   3  24       47.56      -60.91     95.57 o 
   0   4  24      254.07      675.91    151.51 o 
   1   4  24     1749.66     1791.33     58.20 o 
   2   4  24     4367.72     4015.53     95.69 o 
   3   4  24      499.38      568.04     46.31 o 
   4   4  24     1613.49     1727.40     65.08 o 
   5   4  24       65.97        4.05     31.51 o 
   6   4  24      629.06      709.44     49.53 o 
   7   4  24       35.92       13.69     33.43 o 
   8   4  24      276.37      270.48     44.13 o 
   9   4  24      424.41      533.49     52.04 o 
  10   4  24      350.80      264.58     50.47 o 
  11   4  24      439.03      410.90     55.81 o 
  12   4  24       17.71       78.89     46.37 o 
  13   4  24     1038.15      936.51     69.02 o 
  14   4  24      176.07      268.04     67.54 o 
  15   4  24      462.28      473.40     74.46 o 
  16   4  24      912.92      965.78     94.90 o 
  17   4  24       24.56       26.35     51.45 o 
  18   4  24      366.32      423.15     61.57 o 
  19   4  24        0.27       42.25     50.39 o 
  20   4  24      196.66      205.71     87.12 o 
  21   4  24       71.95      147.55     63.66 o 
  22   4  24      315.29      208.44     66.69 o 
  23   4  24       26.98      -28.80    106.20 o 
   1   5  24     2943.24     2742.72     75.54 o 
   2   5  24       95.29      145.58     38.29 o 
   3   5  24      843.24      773.65     62.61 o 
   4   5  24       53.18       77.36     36.72 o 
   5   5  24     2436.08     2262.04     71.98 o 
   6   5  24      892.56      961.94     63.10 o 
   7   5  24     1063.67     1128.31     60.32 o 
   8   5  24      456.56      518.95     49.78 o 
   9   5  24      243.99      149.62     42.00 o 
  10   5  24      517.21      512.58     52.40 o 
  11   5  24       64.93       82.32     51.19 o 
  12   5  24      189.01      176.68     55.11 o 
  13   5  24       35.54       93.88     53.54 o 
  14   5  24      337.62      267.97     62.23 o 
  15   5  24       15.00       55.18     55.58 o 
  16   5  24        3.00      -14.40     49.05 o 
  17   5  24      135.40      228.58     68.71 o 
  18   5  24       84.68      203.51     63.28 o 
  19   5  24        3.40       51.04     54.41 o 
  20   5  24       33.70      -52.26     52.26 o 
  21   5  24        3.29      -71.83     71.83 o 
  22   5  24       83.09       68.77    127.51 o 
  23   5  24       18.48      602.99    172.50 o 
   0   6  24      134.97       54.17     59.26 o 
   1   6  24       45.01      -38.87     38.87 o 
   2   6  24       44.87       46.51     48.42 o 
   3   6  24        7.82       19.02     36.89 o 
   4   6  24     2364.07     2278.60     75.85 o 
   5   6  24      481.80      641.38     52.18 o 
   6   6  24       80.57      240.98     45.61 o 
   7   6  24     1687.40     1926.08     75.53 o 
   8   6  24       43.44      134.99     42.90 o 
   9   6  24      199.70       71.70     43.09 o 
  10   6  24       53.53       53.47     42.20 o 
  11   6  24       74.83       79.27     43.90 o 
  12   6  24      118.86      108.30     49.92 o 
  13   6  24      135.81      134.45     52.85 o 
  14   6  24        6.03       83.84     51.89 o 
  15   6  24      259.83      420.56     78.17 o 
  16   6  24      390.47      436.58     69.70 o 
  17   6  24       17.47       36.69     58.73 o 
  18   6  24      107.43       83.13     70.35 o 
  19   6  24      282.55      213.68     75.77 o 
  20   6  24      140.12      204.25     79.16 o 
  21   6  24        0.55       -9.66     73.41 o 
  22   6  24       90.30      150.28    100.56 o 
   1   7  24      152.30      111.37     47.43 o 
   2   7  24      429.04      248.57     52.39 o 
   3   7  24       20.97       64.53     45.13 o 
   4   7  24      169.37      222.20     51.78 o 
   5   7  24       98.73      203.89     50.04 o 
   6   7  24       35.60       34.56     40.69 o 
   7   7  24       86.43       93.35     43.42 o 
   8   7  24      569.23      469.81     53.24 o 
   9   7  24        5.37       62.68     43.41 o 
  10   7  24      100.40       32.72     45.50 o 
  11   7  24        4.69        0.01     43.15 o 
  12   7  24       10.60      -33.83     44.42 o 
  13   7  24        8.06       67.24     52.07 o 
  14   7  24       52.50       78.89     53.27 o 
  15   7  24      126.42       77.62     54.29 o 
  16   7  24       25.49      102.62     59.52 o 
  17   7  24        7.44      -29.26     66.39 o 
  18   7  24        0.47       60.20     79.31 o 
  19   7  24      115.95      168.19     71.78 o 
  20   7  24        3.00       42.08     92.34 o 
   0   8  24        5.92       -4.88     64.92 o 
   1   8  24        4.95       -8.60     45.21 o 
   2   8  24       12.86      -43.87     43.87 o 
   3   8  24        2.83      -39.27     44.85 o 
   4   8  24      302.94      291.81     55.90 o 
   5   8  24      291.48      193.75     53.29 o 
   6   8  24      120.31      186.65     53.66 o 
   7   8  24      376.53      446.78     76.23 o 
   8   8  24      113.19      152.40     50.62 o 
   9   8  24        2.57       18.29     45.64 o 
  10   8  24      293.43      288.35     54.46 o 
  11   8  24       61.63        0.61     45.81 o 
  12   8  24      214.51      193.35     52.51 o 
  13   8  24      155.61      181.65     61.93 o 
  14   8  24      138.81      -32.36     78.65 o 
  15   8  24       50.93      -12.25     82.99 o 
  16   8  24      221.56      260.98     95.29 o 
  17   8  24       27.86      102.31    110.78 o 
  18   8  24       40.72       28.29    120.01 o 
  19   8  24        7.47     -120.91    127.14 o 
   1   9  24      188.34      167.44     54.91 o 
   2   9  24       22.09      -24.49     49.62 o 
   3   9  24       42.93      136.12     54.24 o 
   4   9  24       21.88      121.89     52.61 o 
   5   9  24      492.98      534.62     64.38 o 
   6   9  24        6.57      -19.85     48.23 o 
   7   9  24      459.96      381.22     62.28 o 
   8   9  24        3.50      -48.08     48.08 o 
   9   9  24      100.29       82.02     53.84 o 
  10   9  24        2.58      -52.63     52.63 o 
  11   9  24      110.45       44.71     85.74 o 
  12   9  24        4.47      -51.79     53.64 o 
  13   9  24        3.85      -64.22     92.59 o 
  14   9  24        2.05       13.51    106.00 o 
  15   9  24        0.31      -48.53    107.02 o 
  16   9  24       18.61       15.38     70.96 o 
  17   9  24       19.91      -69.49    159.99 o 
   0  10  24      610.95      639.03    101.30 o 
   1  10  24        4.81      -50.34     50.34 o 
   2  10  24      311.76      344.97     63.23 o 
   3  10  24      208.27      256.12     60.07 o 
   4  10  24       94.83       86.93     55.07 o 
   5  10  24       29.54       50.05     54.60 o 
   6  10  24       40.63        5.64     52.50 o 
   7  10  24       19.39      -41.12     57.40 o 
   8  10  24      154.17      105.18     69.98 o 
   9  10  24        1.56      -46.76     55.05 o 
  10  10  24      120.43      117.10     74.50 o 
  11  10  24        0.03      -47.59     68.49 o 
  12  10  24       46.53      -68.57     68.57 o 
  13  10  24       26.20       27.73     61.24 o 
  14  10  24       92.35      235.82    111.01 o 
  15  10  24      158.92       62.82    121.01 o 
   1  11  24        0.90       74.68     58.78 o 
   2  11  24       17.36       86.59     58.79 o 
   3  11  24      388.09      331.54     66.54 o 
   4  11  24        6.55      111.71     63.47 o 
   5  11  24      155.54      181.20     68.88 o 
   6  11  24      128.79       23.14     62.09 o 
   7  11  24      105.90      110.15     67.79 o 
   8  11  24       77.41       61.87     71.42 o 
   9  11  24      159.48      144.93     75.31 o 
  10  11  24       15.65       18.00     85.22 o 
  11  11  24      115.24      144.23    155.97 o 
   0  12  24      156.26      235.12     98.20 o 
   1  12  24      134.23       31.31     82.05 o 
   2  12  24     1052.80     1149.05    127.78 o 
   3  12  24       28.81      -83.89     83.89 o 
   4  12  24     1012.07     1163.32    109.31 o 
   5  12  24        4.07       32.47    160.38 o 
   6  12  24      491.66      681.45    211.77 o 
   1   1  25        3.22       55.02     34.57 o 
   2   1  25     1028.03      990.78     51.89 o 
   3   1  25      542.99      643.91     42.75 o 
   4   1  25        5.08       21.25     27.37 o 
   5   1  25      188.96      179.72     33.21 o 
   6   1  25        9.59       -5.53     27.09 o 
   7   1  25      894.40      938.07     50.79 o 
   8   1  25     1068.17     1205.19     62.51 o 
   9   1  25     4009.18     4088.90     91.97 o 
  10   1  25     1005.76      922.45     90.62 o 
  11   1  25      685.84      745.47     83.64 o 
  12   1  25      269.05      173.45     45.19 o 
  13   1  25      421.28      406.66     52.32 o 
  14   1  25       85.98      104.44     49.63 o 
  15   1  25        2.30      -44.32     44.32 o 
  16   1  25        0.58      -53.26     53.26 o 
  17   1  25      162.46      228.20     66.57 o 
  18   1  25       63.38       52.77     62.63 o 
  19   1  25      145.46      142.84     66.89 o 
  20   1  25       10.91       65.98     65.87 o 
  21   1  25       13.47       18.38     64.79 o 
  22   1  25        0.00      -36.30     66.87 o 
  23   1  25       63.59       85.92     74.08 o 
  24   1  25        2.12      -18.90     68.23 o 
   0   2  25     3029.02     2911.80     99.06 o 
   1   2  25      749.10      837.90     47.13 o 
   2   2  25     2249.79     2359.90     71.16 o 
   3   2  25      370.71      502.18     42.81 o 
   4   2  25       91.10      112.76     34.91 o 
   5   2  25       48.66       17.45     27.69 o 
   6   2  25      507.93      538.94     55.12 o 
   7   2  25     1124.48     1268.81     59.17 o 
   8   2  25      618.24      589.70     52.91 o 
   9   2  25     2427.25     2372.28     81.47 o 
  10   2  25     1288.31     1631.79     75.01 o 
  11   2  25      227.01      266.06     53.57 o 
  12   2  25      655.82      767.22     66.33 o 
  13   2  25      496.27      593.83     57.55 o 
  14   2  25     1900.99     2038.56     85.79 o 
  15   2  25      168.86      149.13     50.16 o 
  16   2  25      133.54      184.17     57.73 o 
  17   2  25     1115.93     1142.26    108.48 o 
  18   2  25      700.78      800.61    112.40 o 
  19   2  25       61.30       69.24     63.82 o 
  20   2  25      451.54      426.67     80.44 o 
  21   2  25       40.48       82.81     92.97 o 
  22   2  25        2.55      -16.54     68.99 o 
  23   2  25        0.07      -63.82     63.82 o 
  24   2  25        0.60      -67.43    181.70 o 
   1   3  25      736.84      816.48     50.64 o 
   2   3  25      546.98      510.61     44.77 o 
   3   3  25      922.67      973.05     48.59 o 
   4   3  25      148.75      200.97     34.08 o 
   5   3  25       52.50       78.81     36.54 o 
   6   3  25       13.31        0.25     32.78 o 
   7   3  25      254.36      207.52     38.60 o 
   8   3  25       70.37       91.87     40.73 o 
   9   3  25       49.69       85.84     41.20 o 
  10   3  25      222.45       97.33     51.09 o 
  11   3  25       76.53       75.62     45.99 o 
  12   3  25      930.73      847.92     64.83 o 
  13   3  25     1907.54     1702.19    119.30 o 
  14   3  25      551.98      554.45     75.11 o 
  15   3  25     1135.05     1247.81     75.54 o 
  16   3  25      157.42      131.12     52.99 o 
  17   3  25      197.66      200.33     55.84 o 
  18   3  25      261.49      267.08     64.99 o 
  19   3  25        0.17      109.18     58.04 o 
  20   3  25       32.49      139.17     84.45 o 
  21   3  25       20.55      -11.62     66.87 o 
  22   3  25       12.70      -17.77     69.24 o 
  23   3  25        0.93      -13.08     69.78 o 
  24   3  25       10.41       14.90     95.96 o 
   0   4  25    28018.23    27535.31    324.63 o 
   1   4  25     9751.91     9776.60    123.62 o 
   2   4  25     2951.44     3273.93     81.20 o 
   3   4  25      112.73      142.07     37.69 o 
   4   4  25       35.18       72.08     35.65 o 
   5   4  25     1716.02     1494.33     63.11 o 
   6   4  25       20.22      -20.89     38.12 o 
   7   4  25       12.20      -15.05     33.91 o 
   8   4  25      367.33      333.73     48.02 o 
   9   4  25      436.19      382.24     57.60 o 
  10   4  25      237.95      270.74     50.60 o 
  11   4  25       91.73       43.38     44.94 o 
  12   4  25     5719.93     5331.50    122.69 o 
  13   4  25     1362.65     1308.46     76.98 o 
  14   4  25     2279.64     2257.62    100.98 o 
  15   4  25      161.42      167.57     52.33 o 
  16   4  25      326.45      284.11     58.72 o 
  17   4  25        9.32       35.96     49.42 o 
  18   4  25      816.99      784.09     72.23 o 
  19   4  25       39.22      152.26     56.17 o 
  20   4  25      224.37      361.88     93.23 o 
  21   4  25       39.23       70.86     57.66 o 
  22   4  25      210.85      328.81     97.30 o 
  23   4  25        1.94     -114.37    138.49 o 
   1   5  25      313.46      370.55     44.18 o 
   2   5  25      546.11      486.85     47.31 o 
   3   5  25        0.40       11.71     35.25 o 
   4   5  25       91.60       51.35     36.78 o 
   5   5  25       57.48      148.77     40.56 o 
   6   5  25      759.45      738.19     54.09 o 
   7   5  25       54.00       32.07     38.89 o 
   8   5  25       82.67       21.10     48.03 o 
   9   5  25       69.16       77.76     43.22 o 
  10   5  25      410.56      445.43     57.52 o 
  11   5  25      810.86      859.63     75.10 o 
  12   5  25      150.37       95.96     54.19 o 
  13   5  25       44.55       -4.71     51.45 o 
  14   5  25       84.91       -5.32     50.71 o 
  15   5  25       23.89      -67.91     67.91 o 
  16   5  25        1.74      -22.33     51.67 o 
  17   5  25       28.50       56.50     52.66 o 
  18   5  25        1.71      -28.28     57.41 o 
  19   5  25        0.15      -35.01     69.19 o 
  20   5  25       22.75       -0.78     53.32 o 
  21   5  25       25.98       44.03     60.14 o 
  22   5  25       40.14      480.33    163.09 o 
   0   6  25     3907.57     3543.98    141.77 o 
   1   6  25      749.14      737.39     61.39 o 
   2   6  25       42.46        7.18     47.92 o 
   3   6  25     3112.89     3169.84    124.05 o 
   4   6  25     1450.02     1559.14     69.36 o 
   5   6  25      707.43      933.24     60.23 o 
   6   6  25     9112.16     8795.26    137.25 o 
   7   6  25        0.13      148.80     42.66 o 
   8   6  25     2602.31     2329.63    133.59 o 
   9   6  25      196.15      270.30     47.41 o 
  10   6  25     1056.75     1074.54     88.31 o 
  11   6  25      115.17      189.94     53.19 o 
  12   6  25     2490.10     2336.32     95.10 o 
  13   6  25       48.62        0.77     47.80 o 
  14   6  25     1387.04     1550.23     87.06 o 
  15   6  25       32.73      106.84     57.77 o 
  16   6  25      348.69      270.65     64.69 o 
  17   6  25        9.46       -9.57     93.58 o 
  18   6  25      598.84      610.04     76.26 o 
  19   6  25       53.30       70.66     76.34 o 
  20   6  25      567.20      612.20     91.10 o 
  21   6  25       92.32      313.88    111.10 o 
   1   7  25      125.25       84.27     47.70 o 
   2   7  25      540.05      527.98     60.87 o 
   3   7  25       65.44       98.61     49.13 o 
   4   7  25      746.48      600.55     68.82 o 
   5   7  25      237.22      142.65     55.74 o 
   6   7  25       51.27        6.94     41.01 o 
   7   7  25      783.65      883.64     66.13 o 
   8   7  25       42.79        8.29     42.84 o 
   9   7  25      454.10      467.33     60.49 o 
  10   7  25      184.12      190.75     48.73 o 
  11   7  25      389.47      387.50     55.18 o 
  12   7  25      137.62       61.75     51.26 o 
  13   7  25      272.91      209.08     73.48 o 
  14   7  25       42.71       -9.48     50.68 o 
  15   7  25       64.54       -7.75     59.24 o 
  16   7  25       74.07      157.57     88.43 o 
  17   7  25        0.28       16.73    110.11 o 
  18   7  25        5.14       -2.15     89.93 o 
  19   7  25      275.95      195.89     78.91 o 
  20   7  25       40.05      -79.81     79.81 o 
   0   8  25     1688.33     1430.85    115.70 o 
   1   8  25       39.44       93.13     50.35 o 
   2   8  25     2916.21     2867.74    100.08 o 
   3   8  25       52.83       30.49     48.44 o 
   4   8  25     1273.78     1410.95     80.95 o 
   5   8  25       51.81       88.36     49.67 o 
   6   8  25     1755.49     1680.41     84.93 o 
   7   8  25        0.62      -20.83     51.83 o 
   8   8  25     1040.09     1129.70     86.40 o 
   9   8  25        0.13      -23.07     43.45 o 
  10   8  25     1454.98     1509.95     78.23 o 
  11   8  25       12.06       -0.90     47.65 o 
  12   8  25     1307.64     1256.86     87.27 o 
  13   8  25       97.82       13.28     57.46 o 
  14   8  25      350.95      275.60     67.83 o 
  15   8  25        2.14      -64.81     64.81 o 
  16   8  25       63.79       57.77    107.96 o 
  17   8  25        2.91      -38.74     64.66 o 
  18   8  25      528.81      435.06    110.72 o 
   1   9  25      229.61      300.66     59.14 o 
   2   9  25       25.09       -7.04     49.47 o 
   3   9  25        1.99      -46.36     46.36 o 
   4   9  25       42.37       -9.85     48.78 o 
   5   9  25       99.74       74.27     53.24 o 
   6   9  25        4.12      -48.13     48.13 o 
   7   9  25       10.33        1.22     52.30 o 
   8   9  25        3.79      -47.24     47.24 o 
   9   9  25        3.12      -40.86     49.97 o 
  10   9  25       75.48       78.03     59.47 o 
  11   9  25       17.03      100.21     60.87 o 
  12   9  25        4.68      -51.59     51.59 o 
  13   9  25        6.34      -20.46     55.35 o 
  14   9  25        5.56      -64.31    111.33 o 
  15   9  25      107.64       76.39    128.66 o 
  16   9  25       72.71      -35.00    280.89 o 
   0  10  25      642.08      620.90    110.32 o 
   1  10  25        6.36       25.53     52.68 o 
   2  10  25      723.68      842.31     76.81 o 
   3  10  25      116.45      218.98     60.35 o 
   4  10  25      333.02      177.87     59.64 o 
   5  10  25        0.45      -34.76     51.87 o 
   6  10  25        3.02      -34.86     52.97 o 
   7  10  25      273.94      293.96     63.56 o 
   8  10  25      458.22      471.95     75.39 o 
   9  10  25       15.39       74.03     63.88 o 
  10  10  25      465.94      412.12     83.37 o 
  11  10  25        2.30       15.12     77.97 o 
  12  10  25      570.00      514.47     89.90 o 
  13  10  25       14.34      -39.73     81.42 o 
  14  10  25       72.22       44.23     95.50 o 
   1  11  25       99.23      117.60     62.58 o 
   2  11  25       14.95       76.35     63.38 o 
   3  11  25      135.12      192.36     61.37 o 
   4  11  25       40.47       69.02     59.99 o 
   5  11  25       79.81       96.82     63.56 o 
   6  11  25       34.38      170.13     68.04 o 
   7  11  25      124.07      135.79     66.60 o 
   8  11  25       11.50      -54.34     67.36 o 
   9  11  25        9.25      104.98     90.65 o 
  10  11  25       76.02      152.07    168.05 o 
   0  12  25       14.70     -101.07    145.38 o 
   1  12  25        9.72       48.48     88.20 o 
   2  12  25       72.39       43.53    119.46 o 
   3  12  25        6.77       -9.73     85.16 o 
   4  12  25       20.91      -47.54    103.30 o 
   5  12  25      122.17      260.25    162.73 o 
   0   0  26     3027.05     2743.18    210.73 o 
   1   0  26     1167.41     1173.32     73.79 o 
   2   0  26     2225.08     1943.13     88.11 o 
   3   0  26      527.84      454.59     56.86 o 
   4   0  26      524.48      459.31     55.96 o 
   5   0  26      139.98      127.59     46.73 o 
   6   0  26       39.35      -36.67     40.68 o 
   7   0  26      820.43      740.52     65.67 o 
   8   0  26     5198.33     4784.37    126.57 o 
   9   0  26     1226.91     1166.07     85.20 o 
  10   0  26     3221.62     3092.88    165.13 o 
  11   0  26      337.68      449.71     74.97 o 
  12   0  26     6026.55     5907.25    185.49 o 
  13   0  26     1142.42     1317.05    133.03 o 
  14   0  26     1547.75     1534.54    164.82 o 
  15   0  26      749.94      739.31    114.10 o 
  16   0  26       40.72      101.03     86.65 o 
  17   0  26      292.58      201.30     96.53 o 
  18   0  26        2.73      -77.42    105.19 o 
  19   0  26      100.25      167.40    135.58 o 
  20   0  26       11.45      -16.63     88.04 o 
  21   0  26       89.67      -50.78    110.14 o 
  22   0  26      387.54      155.45    191.63 o 
  23   0  26      260.16      174.11    111.63 o 
  24   0  26       75.37       46.20    146.15 o 
   1   1  26     1735.63     1702.60     90.84 o 
   2   1  26      101.13      167.25     34.86 o 
   3   1  26     1957.13     2021.16     61.54 o 
   4   1  26      253.36      261.59     35.69 o 
   5   1  26     2917.00     2889.47     70.88 o 
   6   1  26      248.34      227.63     36.11 o 
   7   1  26     2831.04     2774.22    111.48 o 
   8   1  26       84.80      103.80     33.13 o 
   9   1  26     6229.80     6152.70    112.35 o 
  10   1  26      475.55      609.64     54.08 o 
  11   1  26     3353.12     3222.80    101.19 o 
  12   1  26      328.56      233.90     48.82 o 
  13   1  26      825.81      610.33     67.01 o 
  14   1  26       19.19      -25.01     53.38 o 
  15   1  26      987.15      942.79     77.87 o 
  16   1  26        4.04      -10.06     59.00 o 
  17   1  26      562.98      537.79     77.86 o 
  18   1  26       51.93       44.17     61.24 o 
  19   1  26      273.81      342.22     76.26 o 
  20   1  26      144.90      183.83     72.88 o 
  21   1  26      704.15      722.40     94.02 o 
  22   1  26       50.47      103.41     74.42 o 
  23   1  26      296.02      186.82     79.34 o 
  24   1  26       30.81       20.28    103.24 o 
   0   2  26     1289.53     1356.19     79.58 o 
   1   2  26      148.28      237.84     37.39 o 
   2   2  26     2721.93     2669.66     75.12 o 
   3   2  26       52.77       51.98     33.32 o 
   4   2  26      416.09      439.58     46.29 o 
   5   2  26       78.23       29.03     31.33 o 
   6   2  26      311.00      302.59     41.87 o 
   7   2  26      510.88      466.48     46.20 o 
   8   2  26       93.63       49.09     41.38 o 
   9   2  26       56.89       81.20     49.44 o 
  10   2  26       16.59       31.89     41.80 o 
  11   2  26       53.78       67.13     45.71 o 
  12   2  26       59.42       98.43     49.31 o 
  13   2  26       98.08       27.54     45.11 o 
  14   2  26      571.38      584.91     60.67 o 
  15   2  26      271.73      143.89     57.05 o 
  16   2  26     1213.02     1198.81     85.18 o 
  17   2  26       24.11       61.82     54.27 o 
  18   2  26      409.37      462.29     80.28 o 
  19   2  26        3.12      -31.93     62.28 o 
  20   2  26      224.05      367.29     79.72 o 
  21   2  26        2.78       38.86     71.96 o 
  22   2  26       86.78      119.46     72.33 o 
  23   2  26        0.86      -16.10     67.40 o 
  24   2  26        2.85      -71.59     91.37 o 
   1   3  26      369.52      507.82     55.40 o 
   2   3  26     7676.93     7242.12    117.52 o 
   3   3  26     1919.29     1982.02     62.69 o 
   4   3  26      432.19      556.56     47.47 o 
   5   3  26      411.61      391.79     43.84 o 
   6   3  26      129.56      104.90     38.60 o 
   7   3  26     2070.61     1960.82    104.87 o 
   8   3  26      213.15      268.24     51.85 o 
   9   3  26      755.69      870.60     63.84 o 
  10   3  26      870.47     1038.47     92.67 o 
  11   3  26     1110.10      968.60     81.28 o 
  12   3  26      152.64      155.56     49.75 o 
  13   3  26      396.12      531.33    103.86 o 
  14   3  26      887.34      814.59     67.51 o 
  15   3  26      508.37      555.07     62.97 o 
  16   3  26        1.41       23.56     47.40 o 
  17   3  26      470.28      565.74     72.53 o 
  18   3  26        1.31       92.24     55.57 o 
  19   3  26      657.53      774.40    110.00 o 
  20   3  26       32.70       87.03     59.89 o 
  21   3  26       74.78      201.42     93.11 o 
  22   3  26       14.16       87.76     75.83 o 
  23   3  26      210.25      174.82    138.93 o 
   0   4  26      335.31      560.44     74.21 o 
   1   4  26        6.99      132.66     36.89 o 
   2   4  26     1123.35     1140.02     58.05 o 
   3   4  26      385.67      516.69     46.88 o 
   4   4  26     2583.51     2600.88    101.03 o 
   5   4  26      115.65       79.13     37.00 o 
   6   4  26      847.96      823.50     63.97 o 
   7   4  26        0.06       -3.12     36.16 o 
   8   4  26      300.99      409.93     57.76 o 
   9   4  26       96.28       50.57     49.39 o 
  10   4  26     1082.27     1044.30     75.30 o 
  11   4  26       43.82        4.24     44.41 o 
  12   4  26       15.64       75.24     48.40 o 
  13   4  26       15.35       10.88     46.42 o 
  14   4  26        7.55      -11.97     50.28 o 
  15   4  26       16.29      -47.15     47.15 o 
  16   4  26      818.51      707.88     68.36 o 
  17   4  26       35.60       -5.49     50.30 o 
  18   4  26      454.62      523.51     67.66 o 
  19   4  26        4.38      -16.00     56.05 o 
  20   4  26        0.76       24.59     57.62 o 
  21   4  26        2.36       28.26     64.68 o 
  22   4  26      108.19       44.63     64.19 o 
  23   4  26        0.04      -92.91     92.91 o 
   1   5  26      960.14     1006.44     63.23 o 
   2   5  26       32.11       10.05     37.35 o 
   3   5  26       52.46       60.67     38.05 o 
   4   5  26     1249.00     1039.47     60.36 o 
   5   5  26     2108.06     2039.40     92.40 o 
   6   5  26     1739.79     1576.45     69.30 o 
   7   5  26        2.99       -8.44     39.29 o 
   8   5  26      169.29      126.28     43.72 o 
   9   5  26      985.41      928.06     61.08 o 
  10   5  26     1594.95     1462.58     79.09 o 
  11   5  26       40.22       65.88     52.00 o 
  12   5  26      124.86       82.59     55.67 o 
  13   5  26       19.18       48.34     53.12 o 
  14   5  26        7.14       88.01     58.21 o 
  15   5  26      433.20      509.55     93.38 o 
  16   5  26      549.64      662.00     74.91 o 
  17   5  26       31.40       33.94     52.44 o 
  18   5  26        5.28      -25.03     49.92 o 
  19   5  26       39.06      -46.18     52.51 o 
  20   5  26       99.09       33.32     65.77 o 
  21   5  26      311.58      304.55     84.55 o 
  22   5  26       12.40      202.68    118.88 o 
   0   6  26      527.78      576.16     90.28 o 
   1   6  26      299.61      284.12     52.53 o 
   2   6  26        7.63      -49.59     49.59 o 
   3   6  26      852.18      957.62     90.82 o 
   4   6  26        6.46       23.35     40.12 o 
   5   6  26      156.56      147.23     43.78 o 
   6   6  26     1084.04     1164.74     65.22 o 
   7   6  26       26.45       24.58     41.77 o 
   8   6  26        2.66       12.75     40.76 o 
   9   6  26        0.08      -40.30     40.30 o 
  10   6  26        0.28        3.60     54.56 o 
  11   6  26        1.52       26.29     48.57 o 
  12   6  26      180.09      235.24     56.20 o 
  13   6  26      115.33       26.76     68.58 o 
  14   6  26        5.55       76.20     54.10 o 
  15   6  26        0.14      -32.27     80.15 o 
  16   6  26       11.56      -11.79     63.54 o 
  17   6  26       32.24      -21.07     56.01 o 
  18   6  26        1.91       42.61     64.71 o 
  19   6  26       15.68      -66.24     66.24 o 
  20   6  26        7.76       -6.66     88.15 o 
  21   6  26        0.48       17.71    100.23 o 
   1   7  26      301.60      410.50     58.59 o 
   2   7  26      230.48      179.23     52.19 o 
   3   7  26      656.07      746.73     66.47 o 
   4   7  26      348.15      166.55     61.38 o 
   5   7  26      116.51       49.55     53.76 o 
   6   7  26     1807.72     1599.83     87.06 o 
   7   7  26      111.79      168.13     47.02 o 
   8   7  26        2.66      -18.85     42.43 o 
   9   7  26       63.73       12.30     44.07 o 
  10   7  26       10.64      -31.99     42.58 o 
  11   7  26      229.79      311.76     53.84 o 
  12   7  26       86.79       97.11     58.00 o 
  13   7  26       46.24       45.67     52.69 o 
  14   7  26       70.79       43.30     54.04 o 
  15   7  26      493.11      411.54     78.54 o 
  16   7  26      122.49      186.38     72.55 o 
  17   7  26       12.12       99.00     91.16 o 
  18   7  26        4.15       15.40     70.17 o 
  19   7  26       17.17       10.90     64.45 o 
   0   8  26        0.65       62.26     73.47 o 
   1   8  26        0.13       -0.70     46.82 o 
   2   8  26       13.83       52.72     50.48 o 
   3   8  26      120.12      138.69     52.00 o 
   4   8  26       71.98      112.87     50.71 o 
   5   8  26      378.29      301.86     76.95 o 
   6   8  26      127.74      209.20     55.77 o 
   7   8  26       45.34       76.73     56.26 o 
   8   8  26        8.58       32.59     56.77 o 
   9   8  26        0.39       39.01     50.06 o 
  10   8  26       40.78      -16.16     46.45 o 
  11   8  26      101.34        7.74     47.44 o 
  12   8  26        3.87       14.39     52.19 o 
  13   8  26        1.94      -40.25     52.88 o 
  14   8  26       49.94       29.89     61.98 o 
  15   8  26       19.24      -12.22     60.97 o 
  16   8  26      158.63      111.07     76.57 o 
  17   8  26       37.32       10.28    101.87 o 
  18   8  26      266.20      247.73    128.50 o 
   1   9  26      494.91      601.48     67.79 o 
   2   9  26        0.47       36.04     52.66 o 
   3   9  26      648.30      701.24     70.67 o 
   4   9  26        0.27      -16.08     48.46 o 
   5   9  26       65.26       15.30     51.20 o 
   6   9  26        0.37        4.10     49.33 o 
   7   9  26       80.73        9.57     52.83 o 
   8   9  26       18.72       13.36     52.93 o 
   9   9  26       47.79       -3.77     52.55 o 
  10   9  26        6.73       79.39     56.42 o 
  11   9  26        5.78      -56.61     65.56 o 
  12   9  26       41.11       -2.56     56.49 o 
  13   9  26      155.08       99.18     83.24 o 
  14   9  26       49.65       19.58    100.48 o 
  15   9  26      154.12      153.91     94.69 o 
  16   9  26      194.80      126.56    100.69 o 
   0  10  26        1.24      -67.87     73.75 o 
   1  10  26       75.81       40.14     56.65 o 
   2  10  26      109.83      114.57     57.29 o 
   3  10  26       10.36       50.63     56.37 o 
   4  10  26      165.03      262.27     63.44 o 
   5  10  26       16.36      -32.32     54.12 o 
   6  10  26       72.51       42.96     56.26 o 
   7  10  26      108.84      113.01     58.26 o 
   8  10  26      207.82      170.41     67.55 o 
   9  10  26        4.12      -69.18     71.30 o 
  10  10  26       43.81      -10.07     63.13 o 
  11  10  26       19.68       19.32     70.13 o 
  12  10  26      104.55       69.38     86.33 o 
  13  10  26       63.38      135.91    159.29 o 
   1  11  26      108.80       64.51     60.11 o 
   2  11  26        1.21      -57.34     57.34 o 
   3  11  26      444.96      465.00     72.51 o 
   4  11  26       61.87      113.70     60.61 o 
   5  11  26      266.66      230.77     71.58 o 
   6  11  26        9.13      -31.30     61.81 o 
   7  11  26      354.88      360.22     93.77 o 
   8  11  26        3.17       44.22    109.73 o 
   9  11  26      241.10      210.83    158.96 o 
   0  12  26        7.97      -66.89    213.13 o 
   1  12  26        8.12        1.70    146.64 o 
   1   1  27      657.15      759.61     50.95 o 
   2   1  27       28.25      -36.15     36.15 o 
   3   1  27       53.08       68.35     36.09 o 
   4   1  27      572.53      582.21     44.30 o 
   5   1  27      722.15      805.34     48.92 o 
   6   1  27       17.82       -2.64     30.80 o 
   7   1  27       41.51      142.18     36.72 o 
   8   1  27       34.67      -27.28     35.38 o 
   9   1  27       36.35       73.47     39.10 o 
  10   1  27      583.85      649.81     62.12 o 
  11   1  27      271.44      301.39     54.09 o 
  12   1  27        7.89       10.19     43.83 o 
  13   1  27      634.64      527.08     65.16 o 
  14   1  27       11.75      -45.11     45.11 o 
  15   1  27       86.23       59.37     78.02 o
[truncated: 114,702 more chars]
